# Supplementary material for: Unveiling the Kinomes of Leishmania infantum and L. braziliensis Empowers the Discovery of New Kinase Targets and Antileishmanial Compounds
Source: Comput Struct Biotechnol J. 2019 Feb 8;17:352–61. doi: 10.1016/j.csbj.2019.02.005 (PMC6429582; doi:10.1016/j.csbj.2019.02.005)
Supplement: Supplementary file 1 — Supplementary Table S1: Leishmania infantum kinases classification following bioinformatics pipeline [file mmc1.csv]

		Kinase consensus classification			Kinannote					OrthoMcl	HMMer							Interproscan consensus domain
Locus ID	Protein Sequence	Group	Family	Subfamily	hmmscore	hmmeval	kinannote score	Kinannote Annotation	class_depth	OrthoMcl Annotation	HMMer Annotation	STE E-value	CAMK E-value	CK1 E-value	CMGC E-value	AGC E-value	Other E-value	Start location	Stop location
LinJ.28.1800	MFYSLFRRPYTARSVPATLGCHASGESGTTAAPAGANDSRNGNAGPSPLTPSGAAATNAPPHPNGSAASPVAQGGDRRVFEGEERLLGHLHAPRQYPLDPEKDADALVLLAQQYSITSVVITHYRVKESYVEYVIECVRGHDAWRVYRRYQQFKALDHDLKQICSSRHGSSHGAYGVVPVLPGSHWMDVTNQSPELVEQRRRYLEIYLQQLLVPRNLFYVARTQLYDFLHDGEVPTHLKLTGIQPLLGLISTHTDLVNDEDDDDAVLRELQETQSRQQKQYLRAAERAATVVSGIAADAALPLLRASGSFPAVPTDCASHAGAAAAASSPVAPGSGRVEAGSLEATAATTRTTSSMPSSAATFATNREPSKTLATRGVCTGTQTTGTAVVDEAGDDGEA…	AGC	ATK		247,3	4.5e-71	0,886301953	AGC	partial	AGC/ATK	AGC	1.1e-47	4.5e-58	4.9e-19	1.2e-43	2.1e-92	2.8e-61	64	1007
LinJ.06.1220	MNQNPAAQAGDKVPNMSNARRGETSDDYARHKAAASRAFLENHYQSLLANTRNGVGRAVGPRQKEPSFSDFHLFKCIGRGAFGEVFVCKYKSDKTDTLYALKRLRKSDMITKKQVVHVRSEKDVLAEAAASNPWVVHLYRSFQDSLYLYMVMEYMPGGDMISWLCDKGIFDVESTRFYIAELCAAVASVHDMGFVHRDIKPDNILFGESGHIKLSDFGLSKRFVEKRGNLLDYDDPSSSSNGAEASADEKSAYESRTDAPSGSPSGDGAGTGIAHGRVREMFQSIVGSPGYIAPEILLRKPYGVGCDWWSVGVIMYEMLYGIPPFFSQNPNSTCHKIKNWREHLVFPPQRHIPDDAVDFMKRLICEPEKRMTYDEICHHDFLKPMDMNGLLKLQAPYVP…	AGC	NDR	NDR-unclassified	270	6.8e-78	0,885413222	AGC/NDR	full	AGC/NDR	AGC	1.4e-49	1.3e-57	4.7e-17	3.4e-37	3.4e-90	9.9e-57	62	424
LinJ.15.1630	MPTKMAAADFEFGPPLGTGAFSKVVVGLYKPTNVRYAVKFISKRSILDAPTDEERTRMAEVARRETRMLLMCEHPNIVKFHASMQTTEDLLYVTELCEGGELLKHIERWGHIPLEAARHAIAELFSAVFYLHHGEKKSNSGPSGPAMKPLTVIHRDIKPENIMLSADKHLRLIDFGTAVVCQSADDKATGEETGSGRAQTFCGTTYYMSPELLESSYTCCASDYWGCGCVLYLMLVGQRPFDASTQYLLIKTILEKEPEFPEDMDPDAKDLIRKLLVKDPKARIGMKEIKRHPFLASVNLSTVANQDVADFWLRETPWVDEASISACMACQRPFGILRSKQFCHNCGRITCNSCIRDLRIIPESRWKAPQRVCTACAGTLNGVSTL	AGC	PDK1		229,4	1.1e-65	0,86079789	AGC	partial	AGC/PDK1	AGC	8.8e-32	7.8e-59	7.1e-08	5.4e-22	4.8e-90	8,00E-39	4	322
LinJ.30.1060	MNSQASSSPLPPAASCVQFRPEQLQLGTGIPLGSGAISQVVQCRLHCAAAPLLPVVVKVVSKIQVLQQGKVQSVMNEKATLQRLAPFPYVVRLYGTAQSEDELYFVLEWLPHGDLLQHIRYVAQERVRQYNEEEAAAGSTASMPSPGAVAGGTTGSVPDGAPVAEASASTGPSKRATAIPASSTALRCLDFHDIQLITAQLVLALEHTADRGVVLRDLKPENVAFDEKYRACLLDFDTADLEGAVNMPETNGGVACPPPVDAAAVDEAESSDGGGGHAAAENGGASSSSRRRRLTVSQIHRMRRKTASFCGTAHYVSPEMVGECKWSFSSDLWALGALVYELVYGEHLFSGMTPFEVLQKVVHGSYVERHELFPHIHFADDADGEAEQCCGERRFAAVK…	AGC	PDK1		119,6	1.3e-32	0,746996078		unclassified	AGC/PDK1	AGC	4.1e-22	1.9e-18	0.074	3.4e-20	1.4e-73	5,00E-26	26	450
LinJ.31.1560	MLRSGALCKALSSPASLPEASATVSSRGSAADHSIPVSAPVFIDAFEDLTTAKPSLHREPHISSSKSPNELERRRRCYHGTQPCEQVLFTPPVRETVISEEEELSLLHARRMCSSDAQLGTTQAACAWRPASPEFTDLVPFLASQSPLEPLCSSEPAAVAPLSLNATRRASPRDATTDTAAAPTTSGDSSKITMATVSSLTVHTDSNTGRALHSRTSSLLYYSPHIHYDGNSESLETEAALHSSHAAISSSISCFHASSLVTPRALPSYPLSSSSRNSMALTKLQAESSRSEGNRSSSPTGTCGGAACIISDALALTHEKPDHLLLRALASEEGAYVPPLSTFTTTQCTIPPITAPQAEKQNVNTKSGFAPSVPSIRLPVAYSIPVSDSERSLASIPAL…	AGC	PDK1		85,4	2.5e-22	0,710289879	AGC/PDK1	full	AGC/PDK1	AGC	1.3e-21	1.3e-19	8.2e-05	1.1e-20	8.8e-43	6.9e-26	1111	1676
LinJ.35.4010	MLVSVGPKPEVAGTAQVPLGPTRTNVHGASPIIAASSRSAHAMSPGTWSSSLKPKVECNVTKPDTSSWKLSDFELKNTLGTGSFGRVRIAHRKGTEEYYAIKCLRKREIIKMKQQQHVAQEKGILMELCHPFIVNMMCSFQDEKKVYFVLEFVMGGEMFTHLRTAGRFPNDVAKFYHAELVLAFEYLHSLDVIYRDLKPENLLLDNKGHAKVTDFGFAKKVPDRTFTLCGTPEYLAPEVIQSKGHGKAVDWWTMGVLLYEFIAGYPPFYDDTPFRIYEKILAGRLKFPNWFDGRARDLVKGLLQTDHTKRLGTLKGGPADVKSHPYFHGANWDKLYARYYPAPIPVRVKSPGDTSNFEKYPDSPVDRTPALTSAQQAEFKEF	AGC	PKA		289,6	8.4e-84	0,914456671	AGC/PKA	full	AGC/PKA	AGC	3.8e-47	1.6e-59	8.4e-11	2.9e-36	1.6e-97	7.3e-60	56	368
LinJ.35.4060	MSSAAKDSCPAESSGHLNNEKAQLSKIPSSHPDPSKVAVASKVKAAYSFERPDTSSWKLSDFELKNTLGTGSFGRVRIAHRKGTEEYYAIKCLRKREIIKMKQQQHVAQEKGILMELCHPFIVNMMCSFQDEKKVYFVLEFVMGGEMFTHLRTAGRFPNDVAKFYHAELVLAFEYLHSLDVIYRDLKPENLLLDNKGHAKVTDFGFAKKVPDRTFTLCGTPEYLAPEVIQSKGHGKAVDWWTMGVLLYEFIAGYPPFYDDTPFRIYEKILAGRLKFPNWFDGRARDLVKGLLQTDHTKRLGTLKGGPADVKSHPYFHGANWDKLYARYYPAPIPVRVKSPGDTSNFEKYPDSPVDRTPALTSAQQAEFNGF	AGC	PKA		289,6	8.4e-84	0,914456671	AGC/PKA	full	AGC/PKA	AGC	3.5e-47	1.4e-59	7.8e-11	2.7e-36	1.4e-97	6.7e-60	49	371
LinJ.18.1090	MITKAEASKWRLSDLEMRETVGTGTFGRVRLVKHKGTGQYAALKILKKQEILRMKQVDHVMAEASLLQEIDHPFIVSMLRGYMDKNRLYILLEYVVGGELFSHLRKAGKFPNDVSKFYCAEVILAFDYLHNKTIVYRDLKPENILLDQDGNIKITDFGFAKRVTERTFTLCGTPEYLAPEIIQSKGHNKAVDWWALGILLYEMLVGYPPFFDDSPMKIYEKILVGKVLFPRWVDSKARDFIKGLLSLDPTKRLGSLPNGTEDIKNHKYFAEVDWNVVLSKKIPAPIPVRQHKEGDTHYFDKYPDSPLNSLRTLTPAQQDCFANFCNGQYTDE	AGC	PKA	PKAc1	311,9	1.6e-90	0,922943822	AGC/PKA	full	AGC/PKA/PKAc1	AGC	2.5e-53	1.6e-65	2.8e-11	3.2e-40	8.4e-96	2.8e-64	9	332
LinJ.03.0770	MLRWAQHVFGKTSASAAAATDASDGGTGEAAVRQAQPRRPRRGVDVPPLKQWWSPADAEDAPAGAARPSPPASLTLSDAGMDGDYGSPGILDLAASLNFGASAPAAPAAAAAAAAAAAAAAEAPATEMVSARCADVTTTSTAHAHDDDDDAVDDFLRNVIAGKTDMLRKQLAREKLEAAAAAAAAAAANPGHHNNNSPSCTRGGGAGLDKSTRRSSTSTFGTVTGDGAASMGSSMHLQKSISATTTTTGSSLAGGKATASRGGSSMAATTTTGAALAAGGTSPQHYHARRSRYVSSAARSLQDYELIAFLGSGTFAEVTLARNKVTGEYFAVKKISKQRVKEEGCVERTFTERQLLAKLHHPFLVRLYQAFQSQTHLYLVLDFAQGGDLYSLSVQQLWL…	AGC	RSK		-17,4	2.3e-07	0,395079379			AGC/RSK	AGC	4,00E-12	3.4e-17		1.5e-13	1.1e-30	5.1e-16	290	597
LinJ.03.0760	MPSGSGDGVHGEVASSPYSGAGAGTDGRANSFTGTTQYMSPEMLRGQPHDSRTDWWSYGCLLFEWANGRKAFNAQNQFALFRSIVEEDVKITAEDYRLTPLEVHTRVAQLHYRAEEVRLAYEQRVARRMRRSFTPLSQSTRPPVTPSALTAEVIYNPDNRSFDVQLRSPAMSAMSFAQSGSDGTGAAAEGAEEALTNDVVKSCTPHPKDSRQRPPSLLPSFDAAATHVTPHRHAHRRLHSYSYASPHSTATVPKASVAVLLNDSFANQLGALGVSRTASAEEDTQGPSPQSTLNDSFAGVESNSVVSLCGAPTNLSMRLTTTEDGVIAALLSSASPTAVHLQHQQQQQERHRRHQRRRLRLSCLNLDEATRDRYIGNAVAQMAEAQALLRDLTMKLLDR…	AGC	RSK		-142,2	45	0,236257008			AGC/RSK	AGC	4.5e-11	4.3e-06		5.1e-08	1.2e-23	2.3e-13	1	418
LinJ.25.2450	MFMKLFKKKDKKDKEDDKKSESTPTLENKRVETPEPPQEKLTKDDFETLDVLGKGSFAYVVLCRRLSTNKYYAMKVINKQGLLDHKRVQDVFTERNVLTRLNHPYLLKLYWTFQSEHKLFFVMDYMPGGDLDKYMNSVPKKQLDPATAQLYGAEILLAIMCLHEHSVIYRDLKPENILLDGEGHCALADFGLSKDFHKDGQDVSDKDLRANSFVGSPFYVAPDVLRQREYTNAVDFWSFGILLYRMLCGRTPFNGRSMTEVFDNILYSDLSFPSGVTVSPEAKDLISRLLMKDPNRRIKGPEVKQHPYWTGISFEEVAQRKVAPPRWTPLPSVEEMLAARKNVSAGPSTSLKNPHQVVNTPAQSSQLNDGQQRLFGGFSCTADSHLNNS	AGC			282,9	8.7e-82	0,864270569	AGC	partial	AGC	AGC	3.7e-53	3.9e-67	1.5e-20	1.7e-43	2.5e-97	3.2e-68	31	363
LinJ.30.0850	MSGYLKVLSPDGRWETRYVEIDDAKLRIWRTKGDKESSAAVVKELDLKCATLREVSEPNTWAVQPEKAEATYFQADGEERKTEWMDTLRHYNSSSSASEKVTLRDFEKKFVLGKGSYGKVFMVVKKDTDKWYAMKEMSAEKMRQAEIKAPFAERIILEEIDHPFIVHLHYSFQEQGNLYMILDLLAGGELFTYIEQHAPLDEEVVKFYAAEVALALGYLHSRNIIYRDLKPENVVFDRDGHACLTDFGLAKANVHEPNAVTYCGTNEYLAPELLKGVPHGKAVDWWSLGLMMCEMLFNDLPFYDENPMQMQMKILTEDVAFPPHIQITEETKDLIRCLLNKNPERRLQTLEAFKAHKCFSNLDFGLLEARKLKAPITPDPNPAHNFAKEFTSEVIVQNE…	AGC			264,8	2.4e-76	0,909059719	AGC	partial	AGC	AGC	6.3e-51	9.9e-56	8.6e-17	1.2e-44	5.4e-87	2.6e-61	103	401
LinJ.29.0520	MAISGVTLEENVRGAIDDLRMKKSRYVMMCIGADGKKIEVTEVGERSVNYTDLKKKFSTEKPCYVAFDFEYNDAGSKREKLILIQWIPDTARPREKMMYSASRDALSSVSEGYLPIQANDESGLDAEEIIRKVRLHRSV	Atypical	A6							Atypical/A6
LinJ.20.0310	MRRLLPIKKLLGSTAGFRLASTKSSGTERLERLVEEVNGIKSKLKVLEESKAANGLVDLYASRKMKRLDIKRILSIFNDRAYHAPIFCHKALPIILAHFITGLDKLPSGLNAMPSILAVRATLLRSFQKLINCKIPATDDQVQHFRRVLEDIDEEHAERDLLQTMAFGILELKEYVSSHRRALVDLKKTSERWASIPMTEENVLTYAEIQDIQAPLDSVNRCMITYNFISRMFLNHDPDMTMGSNPRRIGMVDLEMNLEHVVRNAVDEAKQICTDHYGDCPDTEFEFTSDSKAFRFPYMSTTIRYIILELMKNAFRATVDSHMKRNDVGMVTCADMPPVRVLINLQEGTEHACICISDEGMGMTDEALAMAMAYSYTSVSKPALQLGDSGEGCASTAPS…	Atypical	PDHK	PDHK						Atypical/PDHK/PDHK
LinJ.24.0010	MSRPCLLLLGIDVVFAHISGSCINHVGRADLVMLRRGFCRSIPLLGPTFTELVERLDSFEKEFIEWKAFRKAVESTSPKVTEAAKEIIAESMKEVKTSKVNLENPLTPEEFTELNQFYAKQKVKDIFFENLLYINTPNDLMQHSETVFRQYLVRIARRVRHLNHAPYGLSQMPGIQMLKKWYQWSFHDVRSTPVPTTRDECYRCDRMVRRVFLRHYNVSSLITDGMVEFASREGWTHVDEEVMRTYDELQNFFEAFCLGRVRLRFLVGNYMYLSTKILGVSKEEYAVNDPDGLTVPIFFDHNAEDFVGQICKKCSLLVLTKCAIKEAQASYDAEIELKLAGDPNLVFVGIPYITYDIICAMLEDAVSANVDRQERTGKACTKIEVTLAQWPTNKRFVLR…	Atypical	PDHK	PDHK						Atypical/PDHK/PDHK
LinJ.34.3710	MSLPMRSFAMSFSRRPHCHSTALQHYLAVPQTPLDLPALSKLPAQPVENGVVHQIVREMAIRTSRCYQSFSDPIIQKTMRKPNVDRLWWVKSYVLREFNYCVALHRGLEQCPRQGIFDSSAEICFERHEYGSSPSLFPRLRNTDNDSLIYEPVQTYSSSDSVSSCAPRDAEDDTISAGAPSSTSTSAPSTFRPLGLLSNPAMTRDEIEAAFSTWDRGKATMPLTLALKVLRPCQSLLDVMVNEAAIRSDELNGWFIRFCRRRVAWRVLHEHLLYLTHPADTQQVISSDTDVVEVLQRAGIAVVEIFSSLVDNGSVLSLEIHLEEDKRILTRVPCGTLVSSSTSPLSCPADLPETRPTPAPSRGIYSVEGHLTYIFREVLKNACAATLKLRPDIDVLVRY…	Atypical	PDHK	BCKDK						Atypical/PDHK/BCKDK
LinJ.26.2110	MSNRSLHGGHTTIHNNNAYHDAAKEERQLQEQQKPSMPGSHAAVERMTAVQVVDRLRWWRTHRVREQPIPVDHFVLRGSYANYSSFGTRPLAPSVTRLLQKARTVRAQYLRTQQQPQHEAPRQSRQVSSLLMAPTAGASVRSASNERLGSDAGETERTTGCISEEEGQYGERQQRQLREMNDDAKEKVNNKRRAAVIASWPRSPRPLNEVAIACLGEPAGQRDSATDNITRISLSASGSAGTSPPLVRAVSGSAPSVDTPSGALYVPSEQEARVAERLLMLFRPRAASAPLRSRRYRCTAGRLDATSSEFSGEPPLQGDWGHAEATGLHHERMTRVSASDEITDVRRAPGAAEAVIVLHHAPRLVLYEKGLHPKAALRAAGISSDALESLDDAAAESSA…	CAMK	CAMK1		105,4	2.3e-28	0,777773332	CAMK	partial	CAMK/CAMK1	CAMK	4.6e-13	3.1e-24	0.0021	1.2e-13	2.8e-10	4.1e-15	629	1448
LinJ.05.0130	MTSLPFPLIEDIGELYMLDDIYDFLGEGTFASVFKAVSTTNRDVVQENQTVALKMIAKRNLSSDKLVRDVINEVHVLRQTAHPNCVRFIECVQTPVYVVIVTEYIEGVELFQALKDQKFTEAMVLNVMRQLLSALAYLHNTLHIVHRDVKPENVIISTHEAPFRVVLVDFGLARSCERKRPRISRELATHFQRQRPIPVRNMSVESLDCDSPMLATPCGTLKYAAPETVQSITQSAQLSTTKNLLSRLDVYAAGIIMYVMLSGALPFKNFANKASLVMEMRNSLSFEGPRWAGISAEAIDLNKALLNFDAVSRPHAAEALQYPWFKIYGSALRPLSTEEAQSTPGIPLDSSICERGAMTHAFEAMRATEAALYYNEEETASTSAPVTSHSGLRTPNSRC…	CAMK	CAMK1		176,2	1.2e-49	0,847800829		unclassified	CAMK/CAMK1	CAMK	9,00E-51	8,00E-82	1,00E-15	9.1e-37	1.1e-43	3.6e-54	10	339
LinJ.26.2540	MSTGDLLTPGALWQDDANVFVCSGRRCGRRFNRLFCPKHHCRWCGRVYCDACAPKQTIYKRQLLRKCNRCRLPAVFRHSWNARTRGMDCTPFECIISYLTPRSITALLQSCHTMMSEFPVCGYPFYDSIQQRFPSFYPGAQIGRGTFGTVFKCEDRSAADHKRAILKCISKATNLTYTRWMGALTELRILESVNHPNVAHLLGAFQTREDLVIVMEAGEGGTARRAAACVREYGQAAEEAFTANIIEGVASGLDYLYREKHIIHRDIKLDNIVLSADYSTPMIIDFGLAEFVVNEEEQWYVVGGTRNYAAPESIAAVANGHVDMREPGITMHKGDLFSLGVVAYYLLSGHRPFRSRSFDKMHEEMRRGVACTGPLWDGVSSDARELVQALLSYDPAQRP…	CAMK	CAMK1		130,5	6.3e-36	0,736382223		unclassified	CAMK/CAMK1	CAMK	4.7e-38	1.6e-67	1.7e-09	2.6e-29	3.3e-41	3.3e-49	134	411
LinJ.04.0650	MTRTPSSLAPLPLSSFKQLSMNAPVQERSGTSSSNAPPAHKKQRHEGGCSGKVLDDRDADSVRVWGVLVAQNLPSRENGLLAHAPRCRCPVEGADAPGKESVTKLIASSSLREPEEDWLWRHVPPALRQFYFPVCSHSGSTYPCAPASAECSEKCWAASLQQEGDKSHPSPSPRLLLPLCGTRSNNGAVRLGRLASNGIVFATNPCVSNVHCTIAYQPGSDPRRGDAAAAATVAAEDKEAQRAAYEAAGAVAKVVAPLHRSPQPATDAPAAPHPRGDATGRNAARIMLSDYSTNGCIVNGQKVGKGRSARLRDGDVVELINAGPRRTTDYNLSFLFLTAEAFVRWVAEQPHQASTTQGADEDIALAEKEQQQRQALQTAARRRALLCRAQWNVEAQVRR…	CAMK	CAMK1		90,9	5.5e-24	0,815282733	CAMK/CAMK1	full	CAMK/CAMK-Unique	CAMK	1.4e-14	1,00E-26	0.0012	6,00E-24	9.7e-14	4.3e-16	75	1259
LinJ.19.1510	MGSQSGKASLSTSNRRRAVCDLCGTKATRKSSLQTGSTLVLKQCSRCHLRCCGECYVWRRYGSSFSTCYDEEHAVAEFAPVCRRCVAGPNLVANAPRFVWNKIFEYCDATAKHHLLQLCHATQMGVVLPYPHTRYGWSTFFEGRHFISKGANGEVYHTVVRRDITKELARSLIDALDAKVLADLSGRAVAVKAIRKSTVFSLRRWKHIQREVDTLRRCCHRHVVQLHFVAQGPSEVYIVLQYVAGGDLFDWLVRQQIPMEYDVVVIARQLLETLHFMHEVCGVVHRDIKPENILLQPVANPDVQRQGDGSLGADDGRSTEHTNSSDDLYIRLADFGYAKLLPQNEAGDATLSPAQISRPPLPPVPADAIGIVGPRAENVQRTEPRAKACKPLLISSTPC…	CAMK	CAMK1		150,3	7.1e-42	0,798378645	CAMK/CAMK1	full	CAMK/CAMK1	CAMK	7.2e-22	2.1e-54	1.5e-08	3.4e-26	4.7e-23	3.1e-25	141	535
LinJ.27.2420	MGRSMGLTAEAIAPSEGHFRHHYSLGDEIGKGAYAVVFRCNHRETKAVYAVKIVDKRKAGPKDIDDITHEIDVMGRIGYHPNVVQMIEYFSTERRFYIILDLLSGGMLFDRIIELKHYSESNASVLVRNVLSGLAHIHSRGVIHRDLKPENLLLRYAASPSTSPNSNLTDVCLADFGLAGYVPSTTCCGSPSYIAPEVISVGYYRTRKEPYDAKCDIWSIGVITYILLSGKMPFHGNSFKETFELIVSNRWSFNSDTWASVTPTAKDFIQACLTYDPVERPTALELLQHPWLANEQPHVHLGRSLESLRDLTKKKVKAAVQVFCWTQSLLGPLDWTPPFMRFLRHTDKFSTVLTHQSQTDPKQVHTVDFSKALDHKKPGWRIQDCCTCPSEQVCRHIQN…	CAMK	CAMK1		278,3	2.1e-80	0,876371812	CAMK/CAMK1	full	CAMK/CAMK1	CAMK	4.6e-56	1.3e-82	5.9e-14	5.2e-43	8.5e-52	1.9e-62	20	293
LinJ.29.2140	MAQAAYPPSREGSYPHSRSGGPRANPMLPEQMIGSYVIRETIGRGSFGKVKKGRHVHTGEYVAIKILNRQKLKSANMDKKIHREIEILQLFSHPNICRLYEVISTPTDMYLIMEYVEGGELYDYIVQKGRVRESEARYIFQQIVCAIEYCHHFRVVHRDLKPENILLGTGLQVKLIDFGLSNITKDGEFLATSCGSPNYAAPEVISGKLYFGPEVDVWSCGVILYALLCGCLPFDEDSIPLLFSKIKKGKYAIPSNMQTGPRELIQQILVVDPLVRLTVPQIRDNAWFNQRLPMRLSYSESIFSVKEDRILSVLVSETAKRLGVRDRDVRKELELGYGAAFVAYNILLDARRRREIAAEVRELGMSGDESRGVSHVIGAQQTKFQPKATERELNMGLML…	CAMK	CAMKL	AMPK	317	4.7e-92	0,909453615	CAMK/CAMKL/AMPK	full	CAMK/CAMKL/AMPK	CAMK	2.7e-55	4.5e-93	8.9e-20	1.2e-50	1.2e-64	1.6e-70	33	289
LinJ.33.1810	MSKEAAKTPREDGGVARKGDGKAPKKLIGGHIELGHVLGVGGFGKVYNAYDVTKKVHVAVKMIDKALVRSSGIQSYVEREIEMMRKMKNQHVVRLLEAIETSKAYNLVMELAPNGELFDKIVDSKRFDEETARNYFQQLICAVHYCHRMNIVHRDLKAENLLLGENNVLKVCDFGLSRYTKEGRFNDHEVLFTSLAGSIDYQAPEVLKERGYEGDSCDMWSCGCVLFFMLCGYLPFTDRSDGLTRKRIMSCQYNKTSRYLPEQAADLIAHLLVPFPSARYTTSDVIQHPWFRVNLDPSMFPDDNVVPTPMSPLGNGEFIQRVITPQMSSGSFGAAPSPTTSKADEMHQAFQSCNITGDGFLNKEEVRDALIKLNGGNQVTEQEVKDFMSNFQVDQEGRI…	CAMK	CAMKL	AMPK	261,7	2,00E-75	0,906251123	CAMK/CAMKL/AMPK	full	CAMK/CAMKL/AMPK	CAMK	8,00E-54	2.4e-89	1.9e-19	4.5e-46	1.3e-58	6.5e-62	29	326
LinJ.36.0960	MADGYHNKPAAPKVGQRFGPYQVGDTIGRGTFAKVKIGYHETTKVRVALKIISRKLMESDARSALKIKREIKIMRVLRHPHITRLYDVVKTKHDIVLAMEYVSGGELFDYVTCKGRLEEPTARALFQQLTAAVAYCHRYRVTHRDIKPENIMMEHGCHSVKLSDFGLSSITHDGRFFETSCGTPNYASPEVVSGRLYGGPEADVWSCGVVLYAMLCGTLPFDDSNIALLFKKIQTADYAIPSHVSAQARDLLHRVLVVNPLERATMEQVMQHPWLRPDFPRYLLSLHFAAIVETTRFASTYYLTEDMLDEEVVRVVASRFRVSPQEVASIIMSEEERIPSMRAVISDEDNPNSMARRYPAANYFEMYSNVLDSKLWPTPVEIAAAEVALRDEAHDIYVS…	CAMK	CAMKL	AMPK	275,3	1.7e-79	0,865841537	CAMK/CAMKL/AMPK	full	CAMK/CAMKL/AMPK	CAMK	1.5e-56	1,00E-92	8.3e-15	3,00E-45	2.1e-60	2.8e-71	18	329
LinJ.22.0630	MRRVGDYEILDVVGEGAYSKVKRVRHIPTGCMFVAKIVPKTNQQVENDVRLEISILRRLKHKNIVQLIEILESTNNYYIILEPVMGGDLCDIIVGMDRPLPEQDVAALLIQLVAGVRACHRNGVAHRDLKPENLLLGTDGVLKISDFGLSRLHRESNFQASTNEYAHTLTGTLAYLAPEVFGGSYDAFRADIWSMGCIAYVLLTQNFPFGSTTDPHALEVRIRNGEVSIMPSSVSAEAKNLCKWLLSPRPEDRPTLDAVAQHDFFKRYLPAEYLRVTANRKSPIVHGANMNEFSSQVQEEAPSCSPSTASAKRKHHHVRSGSAARTSPSGSAVAGAATSSNRSSESGRDREDLVSHGTQDESGLGGYCGDV	CAMK	CAMKL	CIPK	248,8	1.6e-71	0,892798173	CAMK	partial	CAMK/CAMKL/CIPK	CAMK	1.9e-56	4.6e-78	1.3e-19	4,00E-45	1.7e-54	1.9e-63	3	315
LinJ.22.0990	MSAPATAATPPIASGSGNGTISGNQEVNPRARDPHSSQSHHAEHAGGSPRRSKSCVSMHASTAGGTAHRQVIGNYELGRVLATGDFDCRTRLCRHITTGVRYVVRVYDKRVLAEAQWMWNRVAESIRVQRTLPKNKYVLEMVECFESNTSVYMLMHLFPSINITKLFTDSAARAKLLSCLQAMSRANAHTSAAATSNGSLTTEPEKTAKGEPHRKPSHVHALPATDPTSAPKSVLSRGLKTSMRTPSASAAESQPSEHGTEETADANEFSHRGGGKQESTPSTAASTMGGASTSPMAVASVNAFLGTAVPSHVPLSLIRDLFEQAVKGVSHLHQYNVAHTGIAPDHLLVGANGLLRISNMVSCCFCAQGERLHELRGTRHTVAPEVLRGESYDPYLADA…	CAMK	CAMKL	CIPK	55,7	2.1e-13	0,636877839	CAMK	partial	CAMK/CAMKL/CIPK	CAMK	1.7e-21	1.1e-26		9.1e-11	2.2e-17	3.8e-19	71	470
LinJ.07.1030	MGAPKRLGKYELGRTLGTGNFSKVKIARDTETGKEWAIKVIDKEQLVRERMEEQLKREIAVMKMLRQPNIIELHEVMQTSHHIYLVLELVTGGELFEKIASAKRFDEPTARHYFHQLICGINYCHRQGIAHRDLKPENLLLDANDTLKISDFGLSNLQRTSVSGGTMLQTVCGTPNYVAPEVLKEQGYDGLKADIWSCGVVLFVMMAGYLPFDDENVNALFTKIERGEFRMARHFSADARDLISRMLTVDPQERISLDDVIAHPWFCVDWNPAMLTRGESHSSPNTAQISNAIRNM	CAMK	CAMKL	CIPK	304,9	2,00E-88	0,908665499	CAMK/CAMKL	partial	CAMK/CAMKL/CIPK	CAMK	3.4e-61	1.4e-101	2.5e-19	1.6e-45	5.6e-74	1.1e-76	6	276
LinJ.18.0650	MDPSVMVGQYTLGKQIGSGNFSKVRLGTDPQGRTWAIKIVDKRRLKKENMEDQMLREVAIMRSLRQQNVVKLQEVLQSSNHYYLVLELVTGGELFDKIVAAKRFDEPTARRYFHQLIAGMYYCHSKGFAHRDLKPENLLLDANGTLKISDFGLSNLQQDVLLQTICGTPNYVAPEVLMERGYNGLSADIWSCGVVLYVMLAGRLPFEDRNMNVLLGKIERGDYQMIRHISDPAKDLVARMLTVDPRKRISMEDVINHPWFQIDWNPRLLST	CAMK	CAMKL	CIPK	313,2	6.6e-91	0,895487466	CAMK/CAMKL	partial	CAMK/CAMKL/CIPK	CAMK	6.4e-60	2.8e-97	4.2e-16	5,00E-44	9.6e-67	2.9e-70	7	261
LinJ.28.2140	MTTRKVIGDVVQYRLDTPIASGAFSTVWRCSELSSGRTYAVKIVEKKAALRNKMTGALIREVNALEIAGSSPYVTGLVDKMVSKHNYYLVMELAEGGTLLDLIRERRQELRQLQVSSSTGCSVMDSLQLSATPFMPYDRVRYYFKQLLLALSALHDRNVVHRDVKPENILLNKQRTRLLLSDFGFACHSMLGAQLHRACGTLKYCAPELLREHPSYDGRKVDVWAAGITLYMMLFGGYPYRCSRGDPDALLEVIETTTYRIPRPIPALIEDILQHMLCIDAAQRWSVKQLLQHPWISELELHSPSASPATSASSFSGEELASPAASVLETEGAITEMPSEDCPPVDSLPSDGDEVDDGFYQSINHGHLSSSASSGLNSSTISTQQPRQRSSLADSRRSH…	CAMK	CAMKL	CIPK	216,3	9.6e-62	0,856392186	CAMK/CAMKL	partial	CAMK/CAMKL/CIPK	CAMK	1.3e-51	1.7e-87	2.1e-07	1.4e-38	1.3e-48	2.6e-56	12	321
LinJ.24.0220	MEGASDKLLREPFRANFKRERSSSYSTERGSPTSPHLRRLRPLPTSSSEGKGAADGDGEEDPHTRRQAEPELFELTPHGGTANTNVRATRFGVEGLRIGRDPSCCDLVLPSNSVSRLHCVLSVLGDDVFVHDNSFNGTFINGRRVGRGRCSVLHPRDTLSFLNPTLEEASRCGFEFAPLPGHSSSAFTAVEGLRRYELGPVLGQGSLAAVRLGIDRETGAPVAIKLIERGRFSCEEAAASLHTEIEMMRSMDHPHVVRVVDAFEGSGCVALVMEYVRGGDLFDYIVGRGRNPFTEAEARHLFGQLLEAILYIHGRSIIHCDLKPENVLVDVVRRGSDGEVDTTSASATATTQGVASSALQTDGDAALSVVDDHQAEAKTVSPYDVRLKLADFGSAKYEG…	CAMK	CAMKL	CAMKL-unclassified	219,4	1.2e-62	0,864404953	CAMK	partial	CAMK/CAMKL/CAMKL-unclassified	CAMK	4.2e-30	9.7e-77	7.6e-11	4,00E-37	1.3e-26	9.8e-34	193	510
LinJ.35.0480	MQLVSRTMSWNTTSFFTGSLDLEDEVKVLGDYVVGHRLGEGAYGSVYVVKYLPSGDRFALKILQKQDLFTSSGIYPVAYYDADGGASPWEADGVESHPLGGAPVPTVAALAKTFEQQIISEAMVMQALEHPHVVKFYKFLNSTTAFYFVMELAEGGKLLDLILSKSYFAEDEARMYFQQLLSAIDYCHRNGVAHKDLKAENLLLSDDGRLLVCDFGFSSKIAKENIDDPEQTIGTGGNAALLDAINNGGMFGTLHYTSPEAVMASSQQWKLAFAGDMAVPAETLGVPEDQHQGDPARYSPSSTATPWSSFSTSSSAASNASSCSGSLARGWRRRAAEVVSSKHCKARGKISGKGSGASLRTSNSTSLTDEAGAAHKPSVEKRRARPDSLTPLPSAAEAA…	CAMK	CAMKL	CAMKL-unclassified	221,6	2.4e-63	0,85133542	CAMK	partial	CAMK/CAMKL/CAMKL-unclassified	CAMK	2.3e-32	3,00E-44	9.7e-10	1.3e-25	3.7e-29	1.8e-32	9	791
LinJ.21.0210	MTASLSSSPVRHPSVDNAAIPAASHHIPPPLNGYAFLEHRRSALSHDTFIARDVRQQQHPEQQDNDQAKVIIRVYALEYLRRDEECRFALERECLAARLVVHPHLLPLGSPFASKTDLFVVEKYCAGGDLYELMVSLAKEGPIASETGAAKGEAPPRSSTGLPISTVKRFMRELLSAVQYLHRTCGLVHRNIKLETLFIDEEQHLRLGSFGLCAVLPPPSVATGDREGALDAPEDKASSSHAPLRLCCGSKHYAAPELVQGHPYQGEGVDAWACGVVLFALLTGCFPFDSDDGDEALFRLLCGDVESHLAQHPAMAAIEDPQACDLVRNLLRPNPNARYTVSEALEHPYLWEV	CAMK	CAMKL	CAMKL-unclassified	84	6.6e-22	0,714868059	CAMK/CAMKL	partial	CAMK/CAMKL/CAMKL-unclassified	CAMK	2.3e-34	2.1e-40		4.3e-22	6.6e-36	6.7e-39	34	352
LinJ.17.0070	MDFYALQDTLLRNAKSGGSSDTVDVESRYVLMEKIGSGSYGDVWSATRRTGTKDIYAVKRIDKRQAGTKGLRSVMGEVETMSLLSHPNIVKLEETYQDEACLSIVMEYLPGGSLQHRIDRQNVSELETRRFITQLLMAVEYIHEKGIVHRDLKPSNCLLSQNDLVVKISDFGLSVFAGNKQCLTTCCGTLHFMAPEILLEKNYGKPVDMWAMGVMAHVMFLGRYPFQARTEAALTKDICRGYRPREEGGGGLRCPPLLQDFISQLLLYDPLRRMSAKDALKHPWIKEGLDANRRTSLYPSQAPSATAMKPSARWRAAALAVMGVQRLLYLQKIQRLVRLGYDGFPILRDYRYLVTGKYVPASTSVECSHMFHARPMALLELISMIDTCPFLKHVDLSWN…	CAMK	CAMK-unique		280,2	5.6e-81	0,902363437	CAMK	partial	CAMK/CAMK-Unique	CAMK	4.2e-60	2.3e-78	4.7e-16	3.8e-50	5.1e-58	1.5e-67	24	301
LinJ.19.0130	MQPSSDNGASTGANVVVEGKYTIQDANIVGRGAYSVVKVCTPIHPYVPPGSRPGMKYVVKIIEKEYLISLAKGDVDMAMAEIKREIDVLRHIPSHENVVTFLEYVETEKQFLLFFEKVQCGDLCELILQSSSGKLTEEKSKLYTYQIIKAVLHCHLHDIIHRDIKPENLLVSEDDNIKLTDFGLAKRSRGVCTGDSPRDPLDVTALMMPYPGCERLLGKRVVCSDVIGTPRYGAPEMFYAKFTQTHYDGFNADTWSIGVVTYITLSGSFPYSPGSNASEKEVFRTIMSTPLPKPSGISPLAWEFVQSMLNKDPSKRTPLYAALNHPWLADVVVQRGSVVAAQLRASVISADVESAAARFDEEARRLRICMAKLQSEVAALREERDRVREVQQPALQETH…	CAMK	CAMK-unique		197,3	5.1e-56	0,870513118	CAMK	partial	CAMK/CAMK-Unique	CAMK	5.3e-46	1.1e-81	5.3e-08	6,00E-31	4.4e-41	2.4e-49	23	329
LinJ.35.1070	MTVLPPKINVPATPALDGVDINSLYDVNHGKLLGKGGFSEVLAVRHIPSGEIRALKVMMRSSLVGKKAEMVAHEKEILRRTCHPAIITLHEAVQTPDKVYFALDLMNEDLFEFIVRNKTVNEDLSRAIMHQLMSGIAYLHEQSIVHRDIKPENILINVVVKSEANNAANDDSESATRVEGLQVMSDINSIPLEKLNVEVKIADFGLAKVVMEWDVCSTPCGTSFYIAPEVIRGIEEQGAKPLCTNQRLVKSVDVWSAGVVFYVLLCGRPPFHGQVRTGQDRRDLLRRIDHGVLFNPNHGWDSISAEAKNLILKMLDQESSKRITSDEVLRHPFFTAHGYSRPVPASDARRRFMQMQQLSLRTKVPAAQSAEAQVKTMSPLSGPDGQQIKVSSSGGGSSS…	CAMK	CAMK-unique		228,1	2.8e-65	0,860214821	CAMK	partial	CAMK/CAMK-Unique	CAMK	7.6e-23	1,00E-85	5.2e-11	2.2e-40	7.2e-30	1.3e-28	26	366
LinJ.35.4110	MLGTVDAIDYDGDRLHKVVLRFPAVRSGESEIVKEVWPCERIGQGSFGTVYRAVSSDYPRLALKISTGKSTRLRQELDVLSRVCTKGRLLLPRFEFGALNKTADLIVIGMELCVPSTLHDLLLSTRITSEAEMLFMAHQAVQAVSYVHAEGCIHRDIKLQNFVFDLDGNLKLIDFGLACNSLKPPAGDVVAGTVSFMSPEMAHNALHKDRRVSVGVAADVWSLGIVLFSIFTQRNPYPAPETPAPAAGSTPGGAGAAGVTGRGDITHGAEGEKGNDLSQQHRMNERLLRRVAAGDWQWPVGVTVSQDLKQLVNSILVVNPEERPSVSTILENKLWNLRRRYPPAAVAAFLGVQDDFLLSHDEAHLMRAVEERSAGVAASLRNSRLHSPASASNEDNGET…	CAMK	CAMK-unique		119,8	1.1e-32	0,802349139		unclassified	CAMK/CAMK-Unique	STE	3.7e-38	8.9e-32	1,00E-17	1.7e-24	1.9e-24	2.2e-34	36	336
LinJ.27.2410	MSLDADYEVESYAFVAGCRVKVYRCTHRSTGAKRAVKVYHTAAMDSRRAAMAVEEGTLAKSLPAAPQLVRVFDVYVEVERVSIVMEYMEHGSLYQRITTCGPLAETEARDVARHILTGLALLHAN	CAMK	CDPK	CDPK-unclassified						CAMK/CDPK/CDPK-Unclassified	CAMK	1.1e-18	1.9e-23		6.7e-12	1.8e-10	4.2e-18	8	125
LinJ.36.5580	MSHFCSSLSRTPPRGGAISMPRDLSQTPAISRLGSTVKTPHIQKCVVDQTEDDDHPLEHMTVYFEEEDLRLVTTGLLGKGGFGKVFDAVSNSGEAYALKVSSKRMSENDWKRLKEEVTLMSHFSRHPNIVKFYAAGRDEDRAYVVMERCAGKSLHDVIASRGLDVPEILWIGWALVNTISYIHSKGCIHRDLKPQNLLFDHEGNLKITDFGLSSRISEAHPRKTVAGTAMYMAPEMATEVYKRMTKNSDAPSLSYGKEVDTWSIGVVLYVLLTRMNPYLEAIEQKGMRQLDKEHKSLALFNAVAGAAWSWPREWRGDPQLCRLVERVLHREPSQRATLMEVLEDSVWNRRPLSCPLSLLQKLNLLEPSPSSGLPLNNLAENLQFRPKRSAEAVLREGLE…	CAMK	CDPK	CDPK-unclassified	202,2	1.7e-57	0,857459565	Other/PLK	partial	CAMK/CDPK/CDPK-Unclassified	Other	1.1e-51	2.2e-52	1.1e-20	4.1e-37	1.8e-40	1.2e-55	71	364
LinJ.35.1020	MSSTLENCLVQGGRFRVGRRIGGGSFGEIFLGVDTQTGEAVAIKVERSKAVHPQLFSESRYYTLLSQGRGAAYMPTIFGYSSECEFNVMAMELMGFSLEDLHEKCGSRFSLKTTLMLADQILWLIELVHSHSILHRDIKPDNFIMGRGKKAHHVHIIDFGLAKKYRDSQTNMHIPYKEGKSLTGTARYCSINTHLGAEQSRRDDMEGIAYLLIYFLRGSLPWQGLKTATKEQKYGLIAHVKMSTSVESLCKGLPIEFASFLNYSRALRFEDRPDYGYLRSMFRRLFEREGYQEDYVYDWTVRSMYETLTARQRKNAAKRGKKQK	CK1	CK1	CK1.1	62,2	2.4e-15	0,689478817	CK1/CK1/CK1-D	full	CK1/CK1/CK1.1	CK1	1.2e-25	8.2e-22	6.8e-97	9.3e-24	7.5e-20	6.8e-24	11	299
LinJ.35.1030	MNVELRVGNRYRIGQKIGSGSFGEIFRGTNIQTGDPVAIKLEQVKTRHPQLTYESRFYRILGSGGGAVGIPMMFYHGVEGEFNVMVIELLGPSLEDLFSFCGRRLSLKTTLMLADQMISRIEFVHSKSVLHRDIKPDNFLMGTGKKGHHVYIIDFGLAKKYRDPRTHAHIPYKEGKSLTGTARYCSINTHMGVEQGRRDDMEGIGYILMYFLRGSLPWQGLKAHTKQEKYNRISERKQTTPVELLCKGFPSEFAAYMNYVRALRFEDKPDYSYLKRMFRDLFVREGYHVDYVFDWTLKRIHESLQEQQSFPGGSNGGGAAGNGSPVNQSPAQGGNGGAPNSANNQESGAQEQQ	CK1	CK1	CK1.2	72,2	2.3e-18	0,726453222	CK1/CK1/CK1-D	full	CK1/CK1/CK1-D	CK1	2.8e-23	1.4e-23	5,00E-108	2,00E-23	1.6e-20	8,00E-23	7	296
LinJ.04.1230	MPETSSEVAPAIKSIFQGRFFLTKLLGKGGFGEVYAAVQTSNNEMVAVKMEKNNGRNSFLFHEARVMQDIQKTPTKDGISGIATLKYFGQEGDYRMLIMSMHGASLEDFHERLGRFSLKTTVMLAGQILSRLEYIHSVGYVHRDLKTDNFLVGKGSFSNRIFMIDFGLSSKFIGSDGKHRDMFTGRYFLGTSRFASLRTHQGYSQSRRDDLEQLVYIMIYMYRGRLPWSGLNIKDLSAKERKIGQIKADLSYSQICAKCPQVFEHLLFYSRNMEFAETPQYDMCHALLQSVLDSMSPRETMDYVFDWNVPASKPARQSLSPRDEIAPANANAANQPNMLSGADGKGMFSGFGSSNPPENIFSIGGHGA	CK1	CK1	CK1.3	65,3	2.8e-16	0,727832362		unclassified	CK1/CK1/CK1.3	CK1	4.6e-25	2.3e-23	1.7e-93	2.9e-22	8.7e-20	1.3e-21	15	307
LinJ.25.1640	MASVSEKYQPTGKEVPFGGGRFLLSHRLGNGSFGDIFEGYDKKSHRIVAVKLERKKARYPQLSYESKVYRVLHQPPVGQNEVNPKQLFAEGSNHSVVNGGTAQGDSNNTPSNLPQSVNATAQQQRKSLEISIVVGIPQIYYFDSEGDYNIMVMEMCGPSLEDVFNYCHRRFSLKTVLMIADQLLHRIQYFHEKGFVHRDIKPENFVFGCRSKAHILYIIDYGLSKLYWEVKKNSHIPFAEGRPLTGTARYCSTNVHRGFEQSRRDDLESIGFLLIYFLRGNLPWQGIQAKDQQIKTIKIGETKIATPLEELCKGMPKEFLNYCQYCRSLSFTQKPDYDSLRRLFRDLGKRLGLTLPARDLPSGNFCAANRTGAKPSNPLAVPAMLSTDITSPTDSRLLS…	CK1	CK1	CK1-D	58,4	3.3e-14	0,716796096	CK1/CK1	partial	CK1/CK1/CK1-D	CK1	7,00E-24	2.5e-20	7.9e-82	1.8e-15	2.2e-18	3.4e-25	19	362
LinJ.30.3530	MGTRSKRAQDVLIGGRFRIQERLGGGAFGEVFRGVELNSGHPVAMKMELTKDGHRSHLNLENRIYKKFNECPVTVGIPKSYYCGRVGDYTVMVMDLLGPCLDDLFEVCHRKFSFKTVCMIGIQLIQRLQYLHSVGYLHRDIKPENFVMGVGANSHIVYVIDVGLSKAWRDSTGKHILYAEGKSLTGTARYVSINTHRGIQQSRRDDLESVSYLLAYFARGNLPWQGLKSPKRDARFERIRDVKTATSPAELCKGYPRQLADYIEYTRSLGFEAEPDYSYCVGLFSSAMADMGEQYDYCYQWIDRSEAEVKAASDARGSAHSLRTSGAQTSVAVGGSNLMTSSVFVGDSAVNEMSKSLLNSNFMEEIQDYYGLNDYI	CK1	CK1	CK1-D	47,3	1.2e-11	0,717584214	CK1/CK1/CK1-D	full	CK1/CK1/CK1-D	CK1	8.6e-24	3,00E-18	4.3e-95	3.9e-22	1.5e-20	6.6e-21	12	302
LinJ.27.1680	MTLTSRTAQAAHAQNDVAAQRPPPPLYPSMNVGVSAVHTHQNRPCHPYDSQPAWQHPQLGTAPPAVIAGASLAPEQQEQAPQPQQPQQTHQQGRSNQPQSIFGGRFTLLDRLGSGGFGEVYRAEERDQLVPIAVKVERVTDTNALPEQSFLFHEAKVMQEIHKSIQAYMAAQQQHQLMLLQQEKARSGNGRRAENEAAAAADETRQEKVGIAKLKYYGQDGMSRVLIMSLHGQSVANVHRHQGRLSLFATVMIADQVLRSLEHVHRAGYVHADLKPDNILFGREDPEQLYLVDFGLSVHFRDRKGKHRPLITNHSFVGTPRYASLRTHMGHTLSRRDDIEQLVYVMIYLFRGRLPWSGLRISDPDAKEKRIAQMKAEMTLDSICAGCPEAFRDVLNYAR…	CK1	CK1	CK1-unclassified	36,6	6.1e-11	0,699457945	CK1/CK1	partial	CK1/CK1/CK1-unclassified	CK1	1.1e-26	2.4e-15	1.8e-70	1.8e-19	2.6e-19	3.6e-23	101	421
LinJ.34.2850	MQVDIGNNTVLQNFSSIVSSAEIRQLNDRLQQAYAGAAPAQATAAGHQEGGEPGTVLSQRRVYHNAVEGAAGAPSSHPNVSRLRRRSSLNLSRSSAGSRHSYHHYQGRQHGSTPRSRSGHSQSPEQPALWPQQATLGVSHIAAVTRITTPANSSTAVNNASVPSRANISGIPRILNSHVVQPPHLQQLLAPPQQTPAVFGGIGPSPAPMATVTSTPHRQQGWPDAAQDKGGAASPAGAVDGAPVCAGDNRSKGMFGKEGDGNCRRDEGSGPHGGGDARSRNCNDKPAAAASPKLAHTKIQVGMRLRRWIIINRIGAGSFGETFTAMEVDGPAEEEDSLTVASENMKLLENLPPVEERNEVCIKVEQENKNVLRLEALALKKVQPCPQVVRYLGSGCTNG…	CK1	TTBK		49,9	7.9e-12	0,683690065	CK1/TTBK	full	CK1/TTBK	CK1	4.4e-21	5.5e-16	6.4e-68	1.2e-18	1.5e-16	5.5e-21	307	610
LinJ.21.1320	MTSRYERQEKIGEGTYGVVYKARDTSTAATVALKRIRLDSEEEGVPCTAIREISLLKELRHENIVKLLDVCHSEHRLTIVFEYLDLDLKKYLDRENGNLDAATVQHFMRDLLRGVAFCHQRSVLHRDLKPQNLLISREKELKLGDFGLGRSFAIPVRKFTNEVVTLWYRPPDVLLGSMQYGPPVDVWSVGCIFSEMATGTPLFAGKNDADQLMRIFRFLGTPNNRVWPSMNQYPNSNNMLSQPEFLQNFEPEWSNVLGSVPGYEKLGCAGVDLLEKLLRYEPSERITAADALNHPYFSLQF	CMGC	CDK	CRK1	295,1	1.9e-85	0,878304644	CMGC/CDK	partial	CMGC/CDK/CDK5	CMGC	5.3e-55	5.4e-46	1.8e-14	1.4e-98	3.8e-42	2.9e-57	2	298
LinJ.29.2260	MLRMNRNQEDSIQPESNKDVMVHARAQSVTKSVQHRPSPHENDVDGAADAPPRRAAGARSRSPPLPSAQQRGCTRVESTSCTYTLREEIGRGEYGRVFLADATPHQLQPQLPLQHSQSASFLPSPTSGVVVGLGSKGRSEPRNAGGRPSRMVLKRMDNTSVEDGLQAATLREIMVLDEVSAGTSNRDRVERDAFRRGRAVFRPATAAPSNTHVQEGFPSSFVDHNRYCSGGAAEDEWDDAALSSSGPLRIGALDALSAQQRRRISRGRQHLIGIRDAILRPREQLAYVVMDYCEGGDLWHFMRDLKVSVRSSSGKFGDIMSTRVFRRWSVELILALGFLHSHNIAHRDLKPQNLMLAKRTDAILSSSFAVDSANGSELCDIEGAPAGELYTLKVGDFGL…	CMGC	CDK	CRK10	135,6	2,00E-37	0,813197741	CMGC/CDK/CDC2	full	CMGC/CDK/CRK10	CMGC	3.6e-25	1.8e-23	0.00044	1.7e-62	9.3e-30	1.8e-15	83	570
LinJ.30.1780	MAHLFFTGACAAAAVLPTSDREEVSPVWSIYDDYCCSASQNAEVNDPQVEGGGVGNCGGTALPRLPLISGPVPSMTLKGAQLKKEAPIRRGAQGAVYSALDVATSAPAEDENAKGLFSQEACRGHDGEEQVADGGQRPARRGRRVAVKRIFIQASDFGARDISATVLREVTLHRFVSEKQAACLAAAGTSYSTASASDATARAEDDQGQALCNLIDDSARVIHLYRVVEAPHKEMCLVMELAATNLEQVVFPHGARGAQRGDGAGGYMRKPGVVSLFGSSASIGVGGGLGLSSASLSTAPDAATADAGPQASPPSPPPSRMPLVRYVMRRLLRLVCFLHETCRVVHRDLKLSNVLVSKDAGLRLGDFGSARFIPPLRSATKTGCENSPSVLKPPAAPAG…	CMGC	CDK	CRK11	111,4	3.6e-30	0,786990874	CMGC/CDK	partial	CMGC/CDK/CRK11	CMGC	6.4e-26	1.2e-17		8.8e-49	2.4e-18	9.5e-29	82	546
LinJ.09.0270	MGTSGFSRLRSLTPTPYPGTQGSPYRRHRFVGVNLPGAPPPSIDFSSIQRTVKEVYEVHEKLSEGTYGEVFKGVDKRTGAAVALKRIKMLSTHQGFPQTSLREVIALRHIQNQRERLEERLRNDAHHRGAVAITDPLAEVSQLCDVLLYDRQQRDIVLVFAYATASLAGLCRRQFAFTPSEMALLMKKLLIAVRKLHEMRIIHRDIKSDNVLVTSEGEVQLTDFGLCSIAAPGSSRSGTHVWRTPSVITLAYRPPEMLLGSTAYDEKVDVWSLGCLLAQMFLLEPPFYRHRAQAQQQQQRAPERSAATELEQLSRITEILGPLPPVSVYHPDSCQHMRVLEQLEVQGRLAEAGRAAQPANWGRLQTIFEPSFLYQQFHGFRGWFEAELGRSRHQPHRRP…	CMGC	CDK	CRK12	161,2	3.6e-45	0,800296578	CMGC/CDK/CRK7	partial	CAMK/CAMKL/CRK12	CMGC	3.5e-45	5.2e-32	7.6e-09	1.4e-76	6.4e-27	1.7e-41	50	446
LinJ.05.0550	MRSSDPTPARPTGFQRYQRQHKVGEGSYGKVFLCTDVVEGGTVAVKTSQWNSGEEGLSVSSIREVSLLKEIRHPNVVRLLDLFTEEKKLCIVFERMEKDLRSVLSTRQTPIVGRKLKHMMYQLLSALHACHSRRVVHRDIKPGNILVSADEQTVKLADFGMGRAFGLALQSYTYRIATLYYRAPEVLLGDRYYLPSVDMWSMGCVMAELALRRALFRGEGEYSQLITIFGIMGTPNERVWPGVSRLPHYNAEFPSWVPTSLEKYIPTLDPEGIALLKAMLRYDPQRRITALQAMQHPFFDDVRDECEARLQQQQP	CMGC	CDK	CRK2	266,5	7.4e-77	0,874130451	CMGC/CDK/CDC2	full	CMGC/CDK/CRK2	CMGC	7.6e-53	1.8e-48	4.4e-15	5.7e-92	3,00E-39	5.8e-60	14	305
LinJ.36.0600	MSSFGRATARSGDAGTRDSLDRYNRLDVLGEGTYGVVYRAVDKITGQYVALKKVRLDRTEEGIPQTALREVSILQEFDHPNIVNLLDVICSDGKLYLVFEYVEADLKKAIEKQEGGYSGMDLKRLIYQLLDGLYFCHRHRIIHRDLKPANILLTSGNVLKLADFGLARAFQVPMHTYTHEVVTLWYRAPEILLGEKHYTPAVDMWSVGCIFAELARRKVLFRGDSEIGQLFEIFQVLGTPTDTEGSWPGVSRLPDYRDVFPKWTAKRLGQVLPELHPDAIDLLSKMLKYDPRERISAKEALQHPWFSDLRW	CMGC	CDK	CRK3	334,4	2.6e-97	0,929416915	CMGC/CDK/CDC2	full	CMGC/CDK/CRK3	CMGC	2.6e-60	2.7e-47	3,00E-15	6,00E-99	8.3e-45	6,00E-64	18	310
LinJ.16.1000	MSTAGRYKHVVKLGEGTYGSVYKGTEIQTGKVVAFKRMVVTSDDEGVPGAAIREICLLKELRHDNVVDLFEVLFEPPKITMIFELCDCDLKRFMESRPKRLLDAEAEMRPILKQIFIGLEYLHSRSVVHRDMKPQNIFVNVRAPDFAALTASPSSRQDHLQPPPFSGVPTAVGGDVQSAAGSDGRPNPFAGADSVPPWEAAAAAPSNTPNQLIVKIGDFGLARVEEIPVKKYSHEVVTLWYRSPDVLMGSALYSYPVDIWSMGAIFFEMATSKVLFSGRHEDEQLLRMFWLLGSPTRETWPSMLSYPGAMERLERASRAAAERPDLRFGSEVYVQQQQQPPSSQSHSGGRAPDLLTQIAHKRFYHSLKAIQQREESARSSSNTYQLPVELWFDRPLFGE…	CMGC	CDK	CRK4	231,6	2.4e-66	0,848279566	CMGC/CDK/CDK5	full	CMGC/CDK/CRK4	CMGC	2.3e-27	1.8e-37	2.6e-11	1.5e-91	8.6e-17	6.4e-30	4	450
LinJ.27.2570	MSASVNNLDGKLDLVDITALSAAYEPEEVLGEGTYGIVFRARNKATGAKYAIKKLRLDGFSEGVPATTIREATLLHDLNDNPNVVKLLDVVCSDHRVYLVFELLDEDLRSFIKRYRPVSGQKPTNGTAVPLHLVREFTRQILYALWTCHNNRILHRDLKPGNILVANYRSKNGETKFYVKLADFGLARMFEMSVQTYTHEVMTLWYRSPEIILGDRHYTPAADVWSVGCIVAEMILGYSLFRGENWRDQLDKVFYVVGTPTEQTWPGVTKLPGYDRNFKVYHVAPLPTRLRDYDEKAVEFIAYLLVTNPKLRPTIPEILEHPFMKDA	CMGC	CDK	CRK6	270	6.4e-78	0,856343551	CMGC/CDK	partial	CMGC/CDK/CRK6	CMGC	1.3e-50	2.1e-42	4.8e-11	1.9e-85	5.6e-42	2.2e-55	22	326
LinJ.26.0050	MDKYALGPVIGEGQFGSVRMATVKATGQTVAVKLLHVPRLTEGIPHPVARELLIASRVASPFLVKTIEIAPYGSHMAVVMERCMEDLACVLRKCSPAHPLPLLLTQSYMRMLLTALHALHSSGILHRDVKPSNCFVAVDGCLKLGDFGLSRPLCSDMSHEVVSRWYRAPELLFGQRRYGGEVDLWAAGCVFAELLRGHGRPFFTGDGDISQIAKIFDVFGTPTGGTCSFYRQLPDWEKVSFEEKKGTGLRVLLPFVPPEALDLLTKMLALDPASRCSAAEALSHPFFALSDILLRV	CMGC	CDK	CRK7	206,5	8.3e-59	0,820791726	CMGC/CDK/CDK7	partial	CMGC/CDK/CRK7	CMGC	1.5e-44	1.6e-31	3.9e-12	4.3e-72	3.8e-34	5.9e-48	1	288
LinJ.11.0110	MGGELDDQNKDAPDDGNAARKRACLEHVLPSMQQRFAELAHASVGESSLTVEALFQRYQRVLKVGEGTFGEVFVLYDTVAHTYITMKRMHTLLSLRRRSLGIHRCTFREVELLAALQHPNIVQVLDYHILSDGSLVMLMPVIAHDLTSLLRRWPATPQSSGHGTASTAASMRPRMPLHVVKCIFRQIIAGIAYLHKHKVVHRDLKPSNVMVDHTGVVKLIDFGWSRFCAAAGAMTGPPCVTAFRPPEVLVGAHNHYTFSLDIWCCGCILFEMLTGGTPFAKSRNEAECLANIVDWLGSPPSSSEVYYRCAARCTFPLAPGRPDTFAQRCNNYGIKSAEAMFLRRMLCLEPGERATAEALLRDPWFTTAPTMCVPRAIPLPAHNMFRLVEVKRKELEH	CMGC	CDK	CRK8	182	2,00E-51	0,863617921	CMGC/CDK	partial	CMGC/CDK/CRK8	CMGC	2.4e-48	3.3e-39	2.4e-10	1.4e-73	1.5e-38	2.7e-49	51	385
LinJ.27.1860	MQVNSLLERMRKVRQEKAAAAAAAPPAVTNATATVPAANAAIRDAPVSSAADADTAGGGGVVSSSLLTGVTVPAPPPVFASPSSARLEYRDNAKDPLCVPFTCDMIVPVLNALLSNQQHSSTSTVAAAASGGLNGAVVPMMTEAVNSIDATGGDTRDVSALSSASAEIPGAGRDSSGKESQSIVVAKAVVRMREVLAAQGPPQMPQKAAVESVPSITATGTATAAGAPVSSLRPSSASLFADAAYNTACAVARVDVSGAVRPICRDVNYYTRVGRISQGVYGVVFRAVTTADYERQHRQQSRHRVTRPGSAASSAAAPPGHVRTYALKHIKKMWLEDSQVGLPPYLMREIDLLLRLQHPNIMGALELVLLDPTPVPRRLASPPKSCSPSSSSSESPSSS…	CMGC	CDK	CRK9	191,5	2.8e-54	0,861469979	CMGC/CDK	partial	CMGC/CDK/CRK9	CMGC	4.3e-34	1.5e-25	1.3e-07	2.7e-66	7.3e-25	1.4e-38	263	779
LinJ.32.3450	MEAYEILGILGEGTYGVVVKARSRVTGKLVAIKRFKQTEQDEHVRKTSSREVRMLQLLQHPNVIRLEDVFRREGKLYLVFEFIDQTILQLLESTTRGLHRRELRRYTYQLLRGIEFCHNHNVIHRDVKPENVLIDESGLLKLCDFGFARQTSAKGKYTDYVATRWYRAPELLVGDVAYGKPVDVWALGCMFAELSDGQPLFPGESDLDQLCLIMQTCGPVPQRLVFIFMHNPLYNGISFPHTDILYTLKERYHRESNDWLEFLSSCLHTDPAQRLTCTELMELPYFTRDGFRDRYEAELRAATGLPQLRSTPTTSAPSTQRRAPDQAVALGGDLKADTVVSPHERRSSEIISPKLQGEQPPTVKNSSSDTHISKTALKPAAHDANAGKGKGAGAPTFTL…	CMGC	CDK	MPK6	298,1	2.2e-86	0,871166428	CMGC/CDKL	full	CMGC/CDKL/MPK6	CMGC	3.8e-61	4.6e-48	1,00E-12	2.3e-88	2.5e-42	7.3e-61	2	288
LinJ.28.0620	MDNYDVLEVIGEGTYGVVFKCCDKRTNRIVAVKQFKNFQANAYVRVAMLRELRVEQLLKGEPNVTQLLETFKQKNRLYLVMEYIPRSLLDVLEEVQHGLPEDSLVVLLFTILLGIRSCHRNGIIHRDVKPENILVRDDGTASLCDFGFCRPLPRQLQPQAQQLSISSQDIGPSASPIAESGSFGLRSLPPPNDTPQMCNGASVSSANSAMLSELVLADHQAIMTNYVATRWYRSPEMLLGMPSYTYAVDMWAVGAIMAEAIDGEPLLPGKTELEQLSLIQTRIGDFPAAYEAAVRKRNGGTLRLHSLNPLAAPPQQLRTKSMQQKSRRASDARDAAQKRTESKQGTRSYLTERYGGRIAKAGLNLLHRLLRIDAAERITVEEALGHPYFDSVRGRFDAA…	CMGC	CDK	MPK8	206,2	1,00E-58	0,844029976	CMGC/CDKL	full	CMGC/CDKL/MPK8	CMGC	6.5e-47	9.7e-38	2.4e-15	5.3e-78	1.5e-38	5.3e-44	1	392
LinJ.12.0016	MGDHLGSRFTVIEQIGSGNYGSLYRVIDGEAATLADRIIATKKLQDTINHPHVLREVSVQRHAQKCSPHIVKLLHVVPRDRVRAALVLEYVPLDLRTFLNAFYCDQAKSSAPTWCATAGAGEVKSAAPPPCHIPLIYVRRMLRGLIEALHCLHARGIVHRDVKPENILVEPLGLGHPLRCVCPPMGSFGPTGEAAGCWVHAPQCSDPRQEKDATQPMQPRGTLEPCQFFCRNSVALHHELTGDELASAIHRLHCETCRPCPRARAGVGKHPLQQHRDRSDMKTSNSCSQERQADAVDGEGPASVDDDEENKFTAPTPPPLMPDVKLCDFGSARHIGTLRLRSAEEQREELTPGPTTPVYCAPEMMLLQRYGTSVDMWAVGAILFEMLTGEFFLGVGTLR…	CMGC	CDK	CDK-unclassified	136,7	8.6e-38	0,830116671		unclassified	CMGC/CDK/CDK-unclassified	CMGC	4.3e-17	2.7e-16	0.00021	2.1e-34	1.8e-17	2.7e-17	3	578
LinJ.35.1720	MSSRSSPKSPASDGAHRYAHVNVNKPSSYWDYDSLRVQWNSPDRYEVVQKIGRGKYSDVFLGVDTKVPRQVVIKVLKPVKKKKILRELMVLQTLKGGPNIVDLFDVVREPNSKTPSFVFEYVKSCDFRTVFPTFTDLEVRSYIFQVLMALEYAHSHGIMHRDVKPNNVCLDYKTGKLKLIDWGLAEFYHPATSYNARVASRYFKGPELLVELPMYDYRLDMWSLGCMLAAMIFIREPFFRGKDNTDQLVRIVKVLGTDDLQVYLKKHNASLPPVLEATLGYHAKKPWRSFVNGQNEHLCPPEALAFLDKLLQYDHMKRIQAAEAMMDPYFDPVRPKDFTLDGITVAAENGGGGASVCNEENVHEKRVPRIES	CMGC	CK2	CK2A1	192	1.9e-54	0,796887529	CMGC/CK2	full	Other/CK2/CK2A1	CMGC	6.3e-38	1.7e-37	9.4e-15	2.5e-65	9.9e-29	5,00E-61	17	335
LinJ.02.0330	MANVDAAAHRADGGRHGGGGGGSGDESKAKKTKPEEYEHPFWYVYRQRGVSYWDYKNARVDFNANLAPYELLQKIGRGKYSEVFRGRNRNNGCLCVLKLLKPVRYQKILREISILRNLCGGPNVVRLLDVLRDAESQTVVLVTEYVHNPTTLRNLLYSNKLSNFDMRYYLYEILRSLDFAHRRGIFHRDIKPYNVMIDHERKILRVIDWGLGEYYIHGQALNCGVATRHYKGPELLVGYRHYDYSLDIWCLGCVLAGMLFRSDPFFVGANNEDQLLQIVAVFGKKALYRYLDKYQCRISRVVESSMSALPDEHVDWRRYIKRGSIQESWCDATALDLLDKMLQFDHQDRIMAHEAMQHPFFAPVRDALAKDSQEHYPVARH	CMGC	CK2	CK2A2	207	6,00E-59	0,820994311	CMGC/CK2	full	Other/CK2/CK2A2	CMGC	1.2e-38	4.4e-38	3.6e-13	1,00E-63	2,00E-31	2.3e-60	56	365
LinJ.09.0450	MDSSSAAADAGGAAARSGLHVYSSAQANAAGSGTAALPNKALDHMKHMSRSKSDARRSGSKRTFDEATATDNVQLRRHDGTAVPNTAPNQVVEVVAPPPKKKKVTYALPHQNMEEGHFYVVLGEDIDVSTQRFKILSLLGEGTFGKVVESWDRKRKEYCAVKIVRNVPKYTRDAKIEIQFMEKVRQADPADRFPLMKIQRYFQNDSGHMCIVMPKYGPCLLDWIMKHGPFNHRHLAQIVFQTGVALDYFHSELHLMHTDLKPENILMETSDTTVDPATNRHLPPDPCRVRICDLGGCCDERHSRTAIVSTRHYRSPEVILGLGWMYSTDMWSMGCIIYELYTGKLLYDTHDNLEHLHLMEKTLGRLPSEWAARCGTEEARLLYNSAGQLRPCTDPKHLA…	CMGC	CLK		146,4	1,00E-40	0,758417437	CMGC/CLK	full	CMG/CKL	CMGC	3,00E-28	5.8e-31	3.4e-13	2.9e-72	1,00E-29	1.5e-35	125	459
LinJ.09.0460	MASLQSRLAPITNINNNAYTTTAGAPILRKPEMTSAASAVYISRKEAAVSSSHGAPTNKMMATAAVTGSSRCEEATGRRSGSKRDHETSVTTDQNPQDAAKSLPPPPKKKKVTYALPHQNMEEGHFYVVLGEDIDVSTQRFKILSLLGEGTFGKVVESWDRKRKEYCAVKIVRNVPKYTRDAKIEIQFMEKVRQADPADRFPLMKIQRYFQNDSGHMCIVMPKYGPCLLDWIMKHGPFNHRHLAQIVFQTGVALDYFHSELHLMHTDLKPENILMETSDTTVDPATNRHLPPDPCRVRICDLGGCCDERHSRTAIVSTRHYRSPEVILGLGWMYSTDMWSMGCIIYELYTGKLLYDTHDNLEHLHLMEKTLGRLPSEWAARCGTEEARLLYNSAGQLRP…	CMGC	CLK		146,4	1,00E-40	0,758417437	CMGC/CLK	full	CMG/CKL	CMGC	3.1e-28	6.1e-31	3.6e-13	3,00E-72	1.1e-29	1.6e-35	133	467
LinJ.25.1620	MLQHNLTSPLKRNRGSSTGSEEDNAHAQQPLHHHSPCDGHGSGAEGNTTTTVMVQTLYVDPTLSSAAVTSHSSYYATPVSQGGGNDDEGQAHRLCERAGGPATHASAHSVALTQSSSCTCRSRASSQSNWPTPPPPLPHAAPSSSSSVSSSYSDEDVEDETNEKDPRNYAEDVTKKYPIFTEAYAEKFRRDATPFMRVVEAASAMSRTSSPTGSVSGPPQQEKQFVLYDTYLYERTLGKGTFSKVVLGIAPPSSPALATQISGDVPARVALKVFRDKEEYIEACWDEFTILNSICVDPPSVAPEEVAAAAAAGHRQGTTTSSPYISVRSVVMFTASTCGIKQQYFADQGRFLVPMGYVAHPVHPAIVFPVMGPTLLNVLNTIRQKSKEVTRASRHKRLR…	CMGC	CLK		71,2	4.6e-18	0,779872191	CMGC/CLK	full	CMGC/CKL	CMGC	3.8e-13	2.8e-07	2.2e-05	2.6e-36	3,00E-09	5.8e-08	221	862
LinJ.27.1700	MTSRGEHIRLDKGALVKNHYEVVTSIGAGNFSKVYRVIDLQLPVKDQRRNPLAMKVIKKEYSSDAKYEKQMLIVLHEHDKSRSARVSKMYECFVWQECPVFIMPLHGPCLRSRRLGVNRGVVTYEKLLEFSYDLLETMAFVHFQCHMVHTDLKPENILIADRNVADNSMGDEWVVCDFGSASLWRMDKLDSDLISTRPYRAPEVLLGNKWHYAADMWSIGCILYEVAVGHRLFESRDDLTHLHMMDRRIGRLPEAFAKHSKYSSKYFNSRGDFLSTPDAIRFSKCRLTPIREMFKEDREFLHLLKGLLTYNPDERMTAPEALALPIFDRVRVARKERQRRADAAAEECRQCHHSPGAVVPGDGKGLRLTGHIDHNTLEHIIADAKNGCTSHRRHHHQNH…	CMGC	CLK		128,3	2.9e-35	0,789701662	CMGC/CLK	full	CMGC/CKL	CMGC	4,00E-26	3.7e-30	8,00E-12	1.4e-58	4.2e-24	1.7e-32	10	334
LinJ.14.0890	MRPNGEERPTVALSQNIMSVYEAINTLFYQERQLLLTAPAKYAARKYEDAAGHYLPYPGEEIAERYVVREVIGKGSFGTVLHCVDQKYHEAVAVKVIRSGPYFESQGWFEAQVVAHLNNDPALQNLVVQLRKVFLWKGHMVLVFEPLSFSLYRLITLTKYNGVSLDLTRKFAYQMIKVLLVLEQHQPPIIHCDLKPENVLLRDPSRSEVRVIDFGSACYQQQQKWSPPPAQVVLPSTSPSSSPGPPWDSVAEGPSGGVKPTAAADDDDSSAPQSPPKGPQQRHQATAGSTTASVDAALASGVAAPTAEGADTVEKASDAAPAAAAAAGTATGDNRRGDIIMPKYIQSRYYRSPEVILELGYTTAIDRWSLGCFLVEMHTGVPLFPGKNEGDMVAYFTSI…	CMGC	DYRK	DYRK1	172,6	1.4e-48	0,758370033	CMGC/DYRK/DYRK1	full	CMGC/DYRK/DIRK1	CMGC	4.3e-18	6.9e-26	1.2e-13	9.2e-74	1.4e-15	3.1e-18	53	566
LinJ.15.0180	MADSSKVTLSRASPERLVHHHRVRCAALEGETHAPYEVEAEPTQVDSSHRHYLHYGNAAHIGVHWHSSDAVHGGYSEPSAAGELTAESRETGAVNAAPAPTTSSSTSSPTSASTAARTRLSLSHLSPRTAGEGQPASLTHNPPAVHADPAARPAAPMASTGANGCGHPAVSASAEGRLNHVHATGEAGAPSSASSHSTGLPAPTAAPPKDASTTTAAKNHPLASATTHARTGFSNGRLPSHPEPAASTAAGTTRPPSHPQLPLSHPTTSSAAAAAAATFSSGAVAKEGGTNGAGASTSDGADPYARPAIALSVHLLDLYKMVNARYCAQRRLESPGPKYNSGYDDKDGHYLFLPGEVIFQRYIAQEVLGKGSFGTVIRGFDQKRSEAVAMKITRRGSSF…	CMGC	DYRK	DYRK1	178,9	1.8e-50	0,746563821	CMGC/DYRK/DYRK1	full	CMGC/DYRK/DIRK1	CMGC	1.8e-36	1.9e-30	1.3e-12	1.7e-76	5.3e-33	1.6e-34	349	695
LinJ.33.1930	MHPEDGLGTSGAAPISASEALHSFGGCLTAYERKEIVQYETIHYVGQRCVDKMGSPTNGRNDGYDTEEGEYIFRVKDHIAYRYEILKELGSGAFGQVFKAIDHLDSSIVAVKMIRNQRKVLQQAEQEIHMLQHVNDRDPKGLYGIVRMTDNFKFRGHTCVSYELLGANLYEYLKANNFFPMTLSLIRSIAARVLVALTFLARENIIHCDLKPENILLRDNDPSVVKVIDLGSASFDVKNMYTYIQSRFYRAPEVIMEQKYDKAIDWWSFGCILCELANGDPVFPGEDEKDQLGCIMEYLGPPPQSFVEASSARRRREFFDERYKPRPRTTCKGKQREPGSRSLAKFVAVSEDDDFLSFVRLFLQWEPSKRVPPREAMKHRWICGEFVFPNQSEEKPELS…	CMGC	DYRK	DYRK2	204,9	2.6e-58	0,774453618	CMGC/DYRK/DYRK2	full	CMGC/DYRK/DIRK2	CMGC	7.6e-41	5.7e-32	1.8e-15	3.4e-75	2,00E-33	6.6e-36	71	389
LinJ.35.1850	MPIGANASGGPSFQSGVNRTGNGTTRKNGMTINGIQNISMMGGRSEVAVKSAGNSVTQRVANLPTLPSTSASMQGLQSDFYSMPQPPMIHAGFQNGMMMPAYSGGYRQLSANGVRGTYRELNEMGEGGKVSTMQADDGKMRDADSVTPSLSPNSNVQNRCKVNTPPLAQADEYTGLTPTPPSLRFLTSYEEEEVRDYLPSVYFGGTEQCKKIHGVRGTEKNDGYDDDNFHYRVVVGDHLLYRYEVVKVLGQGTFGIVVRALDHKHHRLVAVKVIKNKPNYTKQAREEIKTLELLNRDDPDDEANIVRLLGSHIFRKHYILVFELLPSDLYAIIQTNKFRPMSHDFIYELSEQLLTALVHVRDHKIVHCDLKPENIMISRRGGNSNSLGESSDFSLKLID…	CMGC	DYRK	DYRK2	212,5	1.4e-60	0,778454137	CMGC/DYRK/DYRK2	full	CMGC/DYRK/DIRK2	CMGC	3.9e-42	1.2e-33	2,00E-12	5.3e-77	1.6e-34	8.1e-40	232	553
LinJ.14.1140	MSSHQAVTASLGSGGYNASKRSARNVLPASTTSVTPSSNAAPAMTSTGTDALIIKGSGAAVNQAPTIARPSYTDGAATNGTSRYRHSSGVGNNANTANGSGNEPKINTGSSTSGTAAATTESVIEELKALAKSMLEATNAARRRTSSIEQRNSYEALMHAIENRVNGDTVNITSIESKDAAASTGGYAAAPATATAAPKHVDPMATNGISQSEMLSAHLTEQLTDIPAALSPGSCVRQQSQQLPPAQRKKYGKEEVPTVAAAETDAAVRNTQQPAVPSQQQQQQCQRADMKHHADVADVGSEDDDDDGGAAQGDNEQALSLAALHSQPPITRRHAPTAMLEADEDEDDDDGTAYDGVKTQVLFKPVNRAAYREVVASTWKPEGLTRRTNTAGSGSQQNR…	CMGC	DYRK	DYRKP	182,4	1.6e-51	0,819691213	CMGC/DYRK	partial	CMGC/DYRK/DYRKP	CMGC	7.5e-36	4.2e-28	1.6e-08	2.5e-71	6.8e-29	4.1e-33	584	1036
LinJ.21.2010	MPTSSGVDQAKLREVIRVLKSVGHVGMAESLEVEWGMRPNTASHAKNAKKGRKSQPHKSRESSKARGNSFPSLSSIAVAPSPLQVTSQRRFVVTCIGDEEDLWSPDEDPADAKCCIAPLFDYGAGLLRDHYVEYAAHPVSLVSVHPYEKQQPPSNLPWRHFELKVFYEAGKTGSEEKKEFELVKGYLIGGRYRVDAPIDAATFSRTVRCYDEQTGQPVCLKIIRNSKTFLDQGLDELRALTCVNDAGDADACCVVRLLDYFYFREHLVLVTELLFDNLYEYVRKLDIVERCAYFTLARLQRIVRQVLTALKLIHSVNLIHCDIKPENIAFKSVADCDVKVLDLGSSCYMTDTLSSYVQSRSYRAPEVILGCKYGPAVDIWSLGATAAELATGTVLFNVE…	CMGC	DYRK	DYRKP	148,4	2.6e-41	0,787130063	CMGC/DYRK	partial	CMGC/DYRK/DYRKP	CMGC	5.3e-36	4.5e-29	1.3e-09	8.1e-67	1.1e-26	2.8e-33	180	496
LinJ.19.0360	MPSSNLVTDAYHNTELAINVFFSIHTDANPVMGRKATKASVVPIAASLLPANAAVMIDDDLTPGVADFGATTEPAVRSPSSVEREVFENSIADIGGGGALSQSVVSRRDMSLADISRMRLEGCRARHTLFAATTSLRGSMASSLRSTSGSPMLPLTGRVRDHAGICGETTSAAISAVSQAPAWSSLNGLGRSFNRRSSMLSVRTNALDTSIAILQHMAHDTAARAEAACNAQSLAGTPSTATSACGSVALPSLQPTQPYPEDTHAGARGYKVVGSGNTASVEDSCSGSGQHTPVLHTVHTRQFTSASDSSSPLNSLSESELCSGHLRAGGRSHLSAQASATHLTGSGGVAKAASDLQHSSPRSHPDGSPLAARRQTIATADHRAPHHSVAVAATEVALP…	CMGC	DYRK	YAK	107,3	6.4e-29	0,778285996	CMGC/DYRK	partial	CMGC/DYRK/YAK	CMGC	5.4e-12	1.5e-10	1.3e-07	1.7e-35	1,00E-10	1,00E-11	1165	1850
LinJ.17.0810	MLSSTDSPRAHTSPTESRAAPNGLTEADTASPTRRESLVPQLAPSCVITPLQGSAASPRTLSCSRGSSEKHLNEADASHLQHPLSPNALSTQLTPSTPAKQRLLCRGAPPPSLQQQLSPALPSLARRLWNQFPVREHPSPPRGKNASDVGAEERAAAQFSMLDVFNVGNDASPQLSTLLGSPTRRSENSPALERVGSSQSSLFSTPMTRRLQGCMTKESPDYRALPAPHTSPPPLTFSTADLASVDSDKRMRNVHRRQDGWVRSPKADCRASACRQPHPGGHYSTPVASLAPPPVPQHGKISPHEPTRAASGRTASRSIGRKRDGYTRSIARFPSVSAAATPFRDLDQHLPSESAFFPTSSSEGRPHRYTVSPAKPMSPMRESKSRSTGRSPSSDAVGG…	CMGC	DYRK	DYRK-unclassified	35,1	7.6e-11	0,682773862	CMGC/DYRK	partial	CMGC/DYRK/DYRK-unclassified	CMGC	4.5e-08	3.1e-05		2.7e-26	6.5e-08	7,00E-09	797	1611
LinJ.36.4460	LCVHFSRFMMMKSYRPPASFQQGRYIPNKVLGTGTYGQVIRCYDTVMGKDVAVKVAQSDAAYRRSALNEISALLCLKENEDSVNILDSFEDAGHVCIVSELLDRNLFEVLRNRGFGPLSLREVRQVALRVLSALASLHNSGYIHCDIKPENIMLRRSTPVSSDSSSPMLGPFTSENASSRSSNKSGEQNNFPNALAPGQEALKLDTNANVHNQLWRNTSSIDSLVGSTHSAAFQDGDLNMGFSPRTGNRLGGYSKQQHGQRGSGDATASISGAGMRHSGSLDGLFGMPAAAVGASGTGNNTRNDLRVNRNTLGNKDSESQERTQFNPDANPYCRTCLIDFGAVRRFNENTYYDVQSLWYRAPEVVCGLPYTTAIDSWSVGCVLFELFTGKPLFPGESLQ…	CMGC	DYRK	DYRK-unclassified	198,3	2.5e-56	0,803811202	CMGC/DYRK	partial	CMGC/DYRK/DYRK-unclassified	CMGC	7.3e-23	8.1e-22	1.5e-11	1.5e-40	5.5e-15	4.4e-22	21	556
LinJ.18.0270	MSLNAADAADERSRKEMDRFQVERMAGQGTFGTVQLGKEKSTGMSVAIKKVIQDPRFRNRELQIMQDLAVLHHPNIVQLQSYFYTLGERDRRDIYLNVVMEYVPDTLHRCCRNYYRRQVAPPPILIKVFLFQLIRSIGCLHLPSVNVCHRDIKPHNVLVNEADGTLKLCDFGSAKKLSPSEPNVAYICSRYYRAPELIFGNQHYTTSVDIWSVGCIFAEMMLGEPIFRGDNSAGQLHEIVRVLGCPSREVLRKLNPSHTDVDLYNSKGIPWSSVFCDHSLKDAKEAYDLLSALLQYLPEDRMKPYEALCHPYFDELHDSATKLPNNKDLPEDLFRFLPSEIEVMSEAQKAKLVRK	CMGC	GSK		239,3	1.1e-68	0,842504707	CMGC/GSK	full	CMGC/GSK	CMGC	9.2e-45	1.2e-31	5,00E-09	7.7e-78	1.6e-34	1.1e-46	16	318
LinJ.22.0370	MGACVCVHVFRLLLCSRFFLFAVPSSSPAPPSRVSCPSSQKAFLRARVCVPRRASRCGSGSSRHRAPVARIRTFTRIAHSPKALSKYCPFTPLSTSSCFSRFAFFRPPFPLPTLQVMSEKSVRSRRPLSVSRASARASAASRPQLHRTVSSDGASPSQATAPMYRPLRYVGRGSFGVVLLAEEVHTGVKVAIKRVHYDARLHNREVAILNSVLVDNPRHQQPSHTVVDSNDASRLPGGAARASSTSFLSASSSSHTVEDVHLWPGTHHPNIVELLDFYVTYDTASSEQALGPDMVGVGGASAGFESLPSHHPAAHRYPLSGGSGAASTNAPPVSAPLAAFAYLEMVMSYLPMDLCYVKKYYFRFHDMPTMVTSSSPSPLASPEQAAAELLSGELPEGTA…	CMGC	GSK		154	5.6e-43	0,866123973	CMGC/GSK	full	CMGC/GSK	CMGC	1.1e-30	3,00E-20	0.00022	2,00E-68	2.7e-20	4.4e-27	164	760
LinJ.10.0200	MQAKGEAAMRDLIAELHAMQSPYTVQRFISSGSYGAVCAGVDSEGIPVAIKRVFNTVSDGRTVNILSDSFLCKRVLREIRLLNHFHHPNILGLRDIFVHFEEPAMHKLYLVTELMRTDLAQVIHDQRIVISPQHIQYFMYHILLGLHVLHEAGVVHRDLHPGNILLADNNDITICDFNLAREDTADANKTHYVTHRWYRAPELVMQFKGFTKLVDMWSAGCVMAEMFNRKALFRGSTFYNQLNKIVEVVGTPKLEDVVMFSSPSARDYLRNSLSNVPARAWTAVVPTADPVALDLIAKMLEFNPQRRISTEQALRHPYFESLFDPLDLTEGLSERFHFDESVTDVWDMHKIFTAEVERFNDLRERREEVARERAMAAQQQGEQVLGTDHMPRTHSLMEL…	CMGC	MAPK	ERK1	232,1	1.7e-66	0,817552251	CMGC/MAPK	partial	CMGC/MAPK/ERK1	CMGC	5.8e-43	2.9e-34	1.5e-06	6.5e-83	5.3e-35	1.9e-47	19	325
LinJ.30.0370	MILTKVEGPNAAGNKVYVFGVNDYRLEVPERYNVQHFVGRGAYGFVCSAVDAVTNEPVAIKKVTHLFDDAVDAKRVLREVKLLAYLKHPNILSLKDLFKSPDPVDTYSELYVVTDLMESDMDAILRSPRIRLAAGHGQYFTLQLLCALQYIHSAHVLHRDLKPGNLLTDSECNLKLGDFGLARGIGHDDTMTQYVFTRWYRPPELLLVCKHCNYSADMWAVGCLAAEMFTGKPLFPGKDYINQINLIVELLGIPDLARDLPPSTSTEAIHYLSSLPPSKGKKLEEYAPELRRRFDETTFYDSFDTELEEAIAAEGATIARPQPRPPEEYYAEFVDFIFGLLRYNPEKRRTAKESIAHAWLSDVRGPQETIGGCEAERIYRWDADGTAFTIPQLRHLFID…	CMGC	MAPK	ERK1	236,4	8.7e-68	0,869593921	CMGC/MAPK	partial	CMGC/MAPK/ERK1	CMGC	5,00E-45	1.7e-35	8.6e-10	6.5e-92	1.5e-37	4.1e-45	27	364
LinJ.33.1470	MPATKSLAELQAEVCRLDDRYLLERIIGAGSYGVVIRARDTKSDNRLVAMKRVNKEIFEEVILAKRILREIKLLAHFNDDNIIGLRNILTPEDPENFDHFYIVMDIMETDLKQVLRSGQELTEAHIQFFIYQALRALHIIHSAGVIHRDITPANILVNTNCDLKICDFGLAKEENDQGEYMTDYVTMRWYRAPELVMEDKDYSAQIDVWGIGCILGELLGSRPLFQGKDRVNQLDKIVDVIGTPSEEDINSVGSSAAQKYLKKKSHRPQADWRQRYPTASPEALDLLRHMLVFNPKRRITVLQAMRHPFLEQLHDDADDNLSYALFRFDENEQKTIVDVKRAIYEESVKFHNEHPSSMRATTMYSAFNTPSVAAPSVATEGEGRSAQQTIEKNIPENVA…	CMGC	MAPK	ERK1	252,7	1.1e-72	0,871401377	CMGC/MAPK	partial	CMGC/MAPK/ERK1	CMGC	4.5e-48	1.9e-40	6.1e-13	1.3e-88	3.1e-40	8,00E-53	15	315
LinJ.36.6760	MTSYGIDGEVEQRYRILRHIGSGAYGVVWCALDRRTGKCVALKKVYDAFGNVQDAQRTYREVMLLQRLRHNPFIVGILDVIRAANDIDLYLVFELIETDLTAIIRKNLLQRDHKRFLTYQLLRTVAQLHAQNIIHRDLKPANIFVSSDCSIKLGDFGLARTFRSGFDNEQEFLDLTDYIATRWYRSPEILVKSRAYSTAMDMWAIGCVIGEMLLGHPLFEGRNTLDQLRLIVEAIGVPSDADVRSLHSPELETLINSLPTPLIFSPLVGNKNLKDSEATDLMMKLIVFNPKRRLSAVEALQHPYVAPFVQPGELEKIQDLDPLVLPLVDEKVYTKEEYKANLYDEIGMRYRHHITDVY	CMGC	MAPK	MAPK1	251,8	2,00E-72	0,850067128	CMGC/MAPK/ERK7	full	CMGC/MAPK/MPK1	CMGC	2.3e-46	3,00E-41	1.9e-15	2.3e-86	2.6e-44	1.7e-54	9	309
LinJ.36.0780	MSAEIESHILKKYEIQAQLGQGAYGIVWRALERKHNRVVALKKIYDAFQNSTDAQRTFREIMFLHRLHHPNIIKLLHVHRAFNDRDIYLVFEYMETDLHVVIRANILEEIHKQFIIYQLLKTMKYLHSAEILHRDMKPSNLLVNSDCTMKVADFGLARSILSLEGEQASRPVLTDYIATRWYRPPEILLGSTRYTKGVDMWSVGCILGELMLGKPIFPGRSTTNQLELICSVTGMPSAADVAATNSQFAHAMLRDIHCAHRRTFAELLPSASADALDLIERLMCFNPNRRMTAAEALEHPYVAAFHRPDDEPVATEPITVSLPDSQRLPLAKYRDAIYEQIAALRRSSTSADQRQRAERQAAGSTASRKTSVSSASAGGSRGGTGTSGVTRPATSSSSS…	CMGC	MAPK	MAPK2	273	8.1e-79	0,856235569	CMGC/MAPK/ERK7	full	CMGC/MAPK/MPK2	CMGC	2.6e-51	6,00E-45	2.1e-12	6.8e-92	1.9e-44	3.6e-56	7	311
LinJ.10.0540	MHKSNQELSVPKIVGDFKVYNVSGSPFEVPSKYTLLKILGMGAYGIACSCLDGDTGEKVSIKKCRDVFRDVEDGKRVLREIDMMRFFHHENLLNVVNILPPLKREYHSFEDVYVVTPLMDVDMNVVLRSRQVLEESHMQYFVYQILRGLKYLHSANVAHRLKPANLVTNISCELKIIDFGLSRSVDVPYSELTDYVITRWYRPPELLLENTNYSTAVDIWSVGCIFAEMYNRKPVFPGRNTMDQLRMIAQHIGKPPASIVEHREALEKLNELPDGSLNIPKLVPGLAGNTEGIDFLSKMWTLDPSKRPTAADMLAHPYLAHLHDEEDEPTCPCPFLWAHESTPMGVSELRRAFWADIVDYNPSLEQATPPVTTAGGSSSKNGSGHHH	CMGC	MAPK	MAPK3	234,1	4.1e-67	0,845225054	CMGC/MAPK/ERK1	partial	CMGC/MAPK/MAPK3	CMGC	9.6e-47	3.3e-33	1.7e-08	1.5e-86	4.7e-30	2.6e-48	27	327
LinJ.19.1480	MAQLVPLVELPSGKKIYSVRGQQFEVDRQYDLVKVVGFGACGTVCSAVANGSGERVAIKRLSRVFGDLREGKRILREMEIMTSLKHNNLIRLHHFMRPQSKETFEDIYLVMDLYDTDLNRIIRSRQKLTDEHLQYFMIQAFRGLHYLHSAKVMHRDLKPSNLLVNADCALAICDFGLARDDQVMSSSDLTQYVVTRWYRPPEVLGMGSNQYTSAVDVWSLGLIFAELMLGRTLLPGTDYIGQLVMIVNLLGSPSIDDMEFLSSEAKAFILSQPRRPALSFRDLFPMATEEATDLLSKLLVFHPARRLTAKQVMEHPYFSKYRDAAEEADAPDPFVWNHSHIETKEQLREDLWRVVEAHSQSNG	CMGC	MAPK	MAPK4	249,2	1.2e-71	0,856824619	CMGC/MAPK/ERK1	partial	CMGC/MAPK/MPK4	CMGC	7,00E-48	5,00E-39	1.3e-11	1.4e-86	3.9e-41	9.7e-54	24	323
LinJ.30.2930	MASNAAANGSFGSSANAVQLVSTQRGRKVYCVRGQSFDIDDNYTVTSVIGHGAYGVVCAALDDRTFQEVAIKRVSRVFEDLIDGRRIWREILLLRILKECGCRNVLRLIRVLPPRDPIMEFRDLYLVTDLYDIDLFSIIRQNKCESIDLLRRISVRVLRCLADMHSMGIVHRDIKPSNILLRDEKNAEEAIVCDFGLARAGLHRLSEPLDLTDYVVTRWYRPPELLLMCPYSYPIDIWAVGCVMAEYAMQRPLFAGRDYIHQLQFVLSSIPITGVDFIERSSSSSGLANMNEIAKKYKGTRPLPQLLSKLPKDGLELVTEMLAFEPNKRITAQEALKHPFFSSVGGPDCKSYPAPPELDLGFDMHAEVSECQLRRAIWDELQYYRK	CMGC	MAPK	MAPK5	197,5	4.5e-56	0,82439793	CMGC/MAPK/ERK1	partial	CMGC/MAPK/MPK5	CMGC	3.3e-36	5.4e-26	1.6e-12	3.4e-78	1.1e-33	5.9e-43	37	344
LinJ.13.1380	MMFNEAAVPFIQTARDNGLLFGGSNVPAMIDYTSEHRKSYHVRGSVFEVAPHFEVLNGIGYGAYGVVCAAVDLRLVASSVYYNEAMRIIEEGGRIVTRQRRGHDAPVYFRTRAVLDEAGRGGPVRVPHLYSEPFKRRVLACGGVSPFVAIKKVTKVFDDLVDGRRILREIKLLRYLQGHPNIVRLMEVGRPHVPTGASSSAAFDDIYLVTDLMDTDLAALLKSSQEIEMDQFRFIAYQLMKVLVYVHSSGVIHRDLKPGNILLNGNCDMKLCDFGLSRGGVPAWPHESTLTAVATAAESSAKELEDWGLFCWSSSAVRGASSAPHAAKQPPLYSLTDYVVTRYYRAPELLIMGRYNHAIDMWSAGCILAEMLLRRPLFTGANYLSQLALILETPGLRGV…	CMGC	MAPK	MAPK7	175,5	1.9e-49	0,835517555	CMGC/MAPK/ERK1	full	CMGC/MAPK/MAPK7	CMGC	2.4e-37	4.2e-28	7.8e-10	5.2e-74	1.6e-30	1,00E-43	43	507
LinJ.13.0670	MRIRLLACSRVEYGRVGPLKQCFPLISPGLLAHTSSRDSVCASAEAHPVLSTTVVLLPSSLFSLCRCSVKASGEATVLNGEGGARVVSAVHQAHPHEPLVGLMTQPLPLSTILRHPLASKRCMMIFHQNGEETMELFELLSRYEAVGPIGQGSYGYVCSARDNDLVERFQAKPPEEYEDASLTLEEREEVYDTNTLVAIKKLRQLFENNQPRMWLCATREIQLMMAFQHDNVMSATDFFIPLGGVEMMTYDSILQLQHTFDGVYVVMKKMDYTLREVLDSTIVTAAELAPGYETWLRRLRLLMANCGEVNADVSSTPTPVRASRLNVKAEAQGEDQAAAAPHSSTEQSRSGGREDVEDEAGATVPSSLDYPVAAAAAAAAPTNDHDAPVAKTSTDGGFE…	CMGC	MAPK	MAPK-unclassified	117,3	6.2e-32	0,793701204	CMGC	partial	CMGC/MAPK	CMGC	1,00E-26	1.4e-20	0.0076	4.2e-48	5.3e-20	5.5e-26	135	657
LinJ.03.0200	MQESNTLIFDVPDAFQVESIIGQGAYGAVCKAVFCDDQIAVKKIPHYSRSEDTARRVLREIEILQNLQFCEQVVGCRLFFRPKSEEKDVYVAMDYIPADLSSVIKNGAITLDESVVRYITCQLLLALRALHRCKVLHRDVSTRNILIHYNSQVFLCDFGLSRFFDPDEQLSFGVVTQWYRAPEIILDAAYSYASDVWSVGVILGELLLRRHLFPGKSNDSANQLQLIFHLVGTPSKDVFDADRSFGRASQNAKNYALAYIERRPCPSTLVNLLSTAPVLHHSAIAAVPPQAVQLAEQLLQFDPAKRPSADEALRHPWFDPCRAFIDEVVQHQDEEEIPVFTQTQNMNVEELVKRIEEVVPVFSEDLLVEDDGGGAAGSA	CMGC	MAPK	MAPK-unclassified	241,2	3.1e-69	0,834697709	CMGC/MAPK	partial	CMGC/MAPK	CMGC	2.6e-46	5.9e-34	2.5e-11	9.5e-80	1.7e-33	4,00E-50	8	334
LinJ.24.0680	MDEVSVLNYLGPHPQIVRFLGSYTTSKNTSFFTMELMDSDVGRELREGNATLHEEGVCAAIAYSVLLALEEMHSHAVAHRDVKPGNILLKRLTEPEEWACIYLPRDDFRARLLPKSSAVSAFDPKLCTSKEASSHEVAPAIRSANDNASYVKAALGDFSAAHSTRCADNVAFFDTRGTLHYKSPEQLMGKRSVVSENFAAVDLWGLGCTLYEMVTGTRPFPGSSELQVLMSILDALGSDIQSFPVATKHAALFDEIPASPAFVNLLQRLLCLDPTRRCTAKEALRHSFLASIRDSALRCADAERQISTDRLPYVIGIPLTLKYASFTHIPELRFSRISRTPLKATESTPSELSAPQQPPANGCPAPPSASDTEIAALTVVAEREAAAETRSKHRDVNHW…	CMGC	MAPK		34,2	8.8e-11	0,611263112	CMGC/MAPK	partial	CMGC	CMGC	1.2e-16	2.1e-33	3.5e-05	6.5e-48	4.1e-26	3.9e-19	1	299
LinJ.33.2190	MHLLAGRYILVKQIGKGGFGAVEEYTDAITKDNVAIKTIPSRYVNQESRRLVREIDIMCFLHEAHPHVIGYFSIFATKGTAIPHHNDSNAFDDPLMSVAQTAENTAFELNVLGEHYAGLNEDERLRLHHEELMAFVAKLTKTDEFNVHIVMPLMKGDLFYFIRLLSSQSSVQRLGVTHHFLAQVAVVFAFQICFGLDYLHQCSIIHRDMKPDNVLVRLDITNPYMSTALIADMGLARDAQHSDTIYICTRYYRPPEVITSVSGGSPRIDIWSLGCIFYEMCTGQTLFTMRTALNERGEWDGAKASLQLEVVLNTIGTPAAEDIERYMPSGNAKLYLQRSAARPSQLRQLIEQNWILHTSDDEKEKWIDLITRCVAFFPEQRPTAQQLCQHQLFRNYNVF…	CMGC	MAPK	MAPK-unclassified	215,2	2.1e-61	0,835421431	CMGC	partial	CMGC/MAPK	CMGC	4.3e-37	9.1e-24	3.8e-07	7.6e-59	2.4e-22	3.8e-39	3	412
LinJ.27.0100	MDKYEILAQIGDGTFGSVAKAVSKKTGQLVAIKKMKQKFYTWEECVKLPEVDVVRRIHGHPNVVKLREVIRENNELFFVFEYMDGDLLGVIKKAKQQGGPPASTPSAAPLIPYPLVKNYMRQMLQALVYIHKRGYFHRDMKPENLLIRKEASGDEVLKLADFGLVKEICARPPFTDYVSTRWYRAPELLLQDRFYGAAVDVWAAGCIMAELITMRPLFPGTNEVDQLFKIMSVLGSPTEEVWAGGLRLAKKIRYTFPKVAGSGLAQALPSHIPLPALDLLRQMLVYDPKVRLTAEQCLQHPFFNVGIDECNAPSAAALDQLALMAKRMLPGSKTAPPALKSPTAGQVAALKAARASTDASLSDTSSRKFYLLGTLKDPAPSLPKLPVALSTSPPSLDAP…	CMGC	RCK	MAK	289	1.2e-83	0,877244089	CMGC/RCK/MAK	full	CMGC/RCK/MAPK-L	CMGC	5.7e-50	6.1e-45	8.8e-09	3.5e-85	1.3e-42	1.1e-53	1	304
LinJ.35.5330	MQKYQILGKKGEGTFSEVLRAQDIKTQQYVAIKCMKKAFKSKEQVNRLREIQAVRRLQPHPNIVDLVEVLFDRSTGRLALVLELMDMSLYELIKGRKQYLGEEKVRSYMYQLLKGLDHAHRIGVFHRDIKPENLLIDAEGHLKIADFGSCKGVYSKLPLTEYISTRWYRAPECLLTDGYYNYKMDLWSAGCVFFEIIALFPLFPGSNELDQVHRIHNVLGTPPTEILDRLKKFGTHMDYDFPKKQGTGLAKLLPHVSADALDLMKKLLTYDEEQRCTAKEALRHAYFSKLREADKKSHRPKHSASISRPTTVTDDAHASMGLGSSPRKTTNGMPSLNGTLTASRKLPVIDGKSPTKSSTLVSNQSTLHQVHGAVATSASGEDLVARSLPKLI	CMGC	RCK	MOK	247,6	3.7e-71	0,872071564	CMGC/RCK	partial	CMGC/RCK/MOK	CMGC	6.4e-50	1.1e-46	7.1e-16	1.9e-84	6.4e-45	2.9e-59	1	291
LinJ.19.0170	MERYTVMGQLGDGSFGTVSKAQNTSTGEIVAVKKMKQRFHSWEECLQLREIQSLRKVQHPNLVKLKEVVREKTELFMIFEYCEKNIFQIQRQRANEMSGTMAFSDKEIRSIMCQTLLGVQAIHKAGFMHRDLKPENLLISGDLVKVADFGLAKEIRSRPPFTEYVSTRWYRAPELVLHSTHYNSPVDIWACAVIFAELYLCRPLFPGTSESDQLFKICSVLGSPAPNEWDEGYQLARRMNMRFPTVAPTPLRHILTTAPPAAVDLMAQMLRFNPAERPTATQCLQHPYFTGSGGSSALYAGIATGQPHNPFQLAASSAVAAQSMSNVGLTSNSSPPPTTSNASLFKYANLFNQGNRSPLSVSSTSAPFSGSSALQGSVTSSNMVRSVPTQRKTSVPNAV…	CMGC	RCK	MPK9	287,8	2.8e-83	0,844134163	CMGC/RCK/MAK	full	CMGC/RCK/MPK9	CMGC	6.2e-49	1.6e-40	2,00E-16	2.7e-87	3.9e-40	8.6e-57	1	291
LinJ.26.0950	MGPDCTAGGNGGGAHRYPPHRDVRGDEEASPRCPSPHRMRLQKQQCFQSSPENQQQQHPRALSSSNPGSPLMYTVCPATPDRSMNPYDRASPLYRSHASPHSRLGDSASPSSAMTEAGMYESNSDLSAVCPTWFNRCAASSPSLSSVMASRHLPPLQAHSPDPQSRCPQPFNSIAAAVSYSSPLGVASNESPHMKTALTSFGEASWGGLTSPNSNRGGMMASAPQQQSLGNCRSNVGHVMLPEEVSHPSKLAQSGMLNSSPSHSGGAGPARVSGASPYQCALDGLASQQQEKQQQSTLERYAPGNVTTPVGASSSAAAGGASPGSVPTGDADADKIVPRQHGDNNSLALNSSLEERLPTTAASVPHRHTSPSSVSWPRDAFASSPFSRDAPPSSHLHPR…	CMGC	SRPK		137,6	4.8e-38	0,745581072	CMGC/CLK	full	CMGC/SRPK	CMGC	5.3e-16	3,00E-21	1.3e-07	6.9e-72	1.1e-14	8.3e-13	947	1386
LinJ.01.0770	MSLPSMSLHWSEGDNGGGSLGGSRRSFSKGSIYRHHFLSLDHSSARDVAVGLSRDVTNDRRATGTSAGFEWLQPWRTPQDCREGGVALLYSMQEVLENVRRARKTSLSELYAARGAGSPAASTTSLCHPQHLCPPRAATSGSSDDAEGRCGSVGEKSSCSAAGSRTSSVDRRRQRDRGERNVSVGKGVRSASDDSVQGIELATEVGRVAFSPPLQTATAAAASVPPIVPVIPRFSEVKTEQELIHQRQQQQPQPHPRSEAAKRRRCALANSGDDDDDAARSPHHPDASCPSGGCDQTARPGDSRHRPGMSVEWSGSDSNGDEPEALAQRRHASGVSADDDDVDTSNVHHGKDEERDEEEDRLSETDFGEGGHLACVPGDTLHQRYTLLKALGVGRSSRV…	CMGC	SRPK		-5,1	3.6e-08	0,632996996	CMGC/SRPK	full	CMGC/SRPK	CMGC	3.6e-12	2.4e-06	0.0086	2.2e-21	2.8e-06	6,00E-07	382	1386
LinJ.30.3640	MGKSKKHGKPVKGASKKGSKHDKSKRKAKFIDPTSSVSRDVRETVAALVQEIEREEPVAEEKLQPLKKGKKCQEIAEKEGILVKTGMTKEQAHTIANRLKQQQSTTHRSDGEGDVGSDGGGDGDGGGTEEDYSDTANEPSREYRKGGYHHVVIGEVYNDRYRVVKKLGWGYFSTVWLVWDYQKERYQAMKIQKSAASYSEAAYDEIKLLSEIMEADPHKNRCCARLNDYFKHTGPNGTHVCMLFDVYGENLLSLMERYEYRGIPLPIVKCIARQVLIGLDHINSIDIIHTDLKPENVLLSTPKHSIISLMKHFHPPPLHQRPKLTERDPKTMTKSQRRRYYKKLAKEERKTLLGEDDGDHKSRGDEHGSNENGDADSEGSKTDPEWEVERFHHVILADF…	CMGC	SRPK		148,2	3.1e-41	0,759565841	CMGC/SRPK	full	CMGC/SRPK	CMGC	1.1e-13	9.2e-26	1.1e-09	5.2e-66	8.7e-10	2.7e-15	148	570
LinJ.28.0550	MTTEVGPDDNVVNSFIITPPSPKSEWTIHDFELLHKLGGGNYGDVYLASVRKSNYVVAIKKLSIKKLAEFDIVNQLRREIEIAFNTRHKYLLRTYAYFFDEHDIYLILEPCSNGMLYSELNRVKMFPPPTAARYVAQLAEALLYLHQHHILHRDIKPENILLDHNQNIKLADFGWSVHDPLNRRKTSCGTPEYFPPEIVSRQIYDMSADLWCLGIFCFELLVGHTPFVSKDNDQIYKKIHAMQYTIPDSVPPEAKDLISNLLIREGSKRLALHRVLSHPFLLKYYYVPNGITPPTGKRPRS	Other	AUR	AIRK	257,4	4.1e-74	0,86766777	Other/AUR	full	Other/AUR/AIRK	Other	3,00E-53	1.6e-61	1,00E-12	1,00E-40	1.4e-65	1.2e-70	13	288
LinJ.26.2460	MVTLKTSASPSVYPAKASVSARPSSQISAADQTAVERLQDLSYAEVQEAQEWLARAGSAKQAWAVSRSVPVVRPTEAVAADPLANESGGTAAALLEAAPASLDAAANLRFSQFFRASLMEEDSDDAAMSDGGRGAVHGGAGKDTGTREAVEMTRAGDVRRSTGPTRSCGEAAPRSCQHGGAFPSAWPYVASEFDGPGADVEVEKGDGDDLTDSPITGVPPSSTHLHRTSVDADGKAAAPLPDSSIFLSPSAPGASAKCTLVWPASPLLAERDSSTPARRSLSPATTARRWSLSCFDIGRRIGHGHSGKTFLAREKYSKVVVALKVFNDDYAQRHEGGTNMVERAMRLQAAAGRHCPHIVRLYAFFTDARRCYAALEYADAGDLATHLLRQPHQRLPEAQ…	Other	AUR		127	7.5e-35	0,767199013	Other/AUR	full	Other/AUR	Other	9.1e-39	2.9e-42	5.5e-07	6.5e-33	4.1e-41	1.1e-56	289	564
LinJ.29.1420	MPSPCPSSSSPLLGSITSGIRSPSRGPVQQQQQQHQLHAPMRLRLHEDGNIRACPEKSGGGVSQACAPPLPAASAFARGKEEPSAKRHHAEPSSCPAPDGDSSSVGRSAAATAVTIAAPLLSISNPSSRAAPSPFRFLCTSLGGCPVVGAKGARVHLPGSSASCDVSGSVAPRDLSTTSAHSKAHSTAAVVRASPSSGVVSPPLSATYPSLVSASRGARVVCSHPQPASAASVPGAIIDTSAPSPVPSRPHRIHQHELRPADFRREEVLGEGSYSIVTLATHRASGLCFALKEIDRSRLRWRPLEAQLRWEINLQRTLRHPHIVRLYSYFITPDCISLVLEYCSGGTLLSRLRAAPQHRLSERQASRYTRHVAKALTHLHGLGVAHRDLKLENVLIDAD…	Other	AUR		243,5	6.1e-70	0,883739065	Other/AUR	full	Other/AUR	Other	1.7e-61	1.4e-51	1.5e-08	7,00E-50	2.4e-57	1.7e-82	245	585
LinJ.25.0900	MSSSNAQAELGPGGSTHSIELGRLIFQGAESKVYYCSFYGAPALCKHRFVKRYRDPSLDERLRTQRTRREARALERCVKKGIRAPRLLGADYINTFLVMSYEAGPTVKEALDVEHAAYMQQVSKGKSTSAQQQQPQPTPSPSALGNAALSPVTAALLQSIGVVVARLHNANIVHGDLTTSNFICTCDGLAAAVPGADGADALASTSRVLPTAEDIVVLDFGLISEKYSTEERAVDLYVLERAIASTHPYLSAFASDIILEGYRSAADPKKGEEALQRLEAVRARGRKRTMVG	Other	BUD32		-80,9	0.0038	0,533731827	Other/BUD32	full	Other/Bud32		0.044	0.001		0.00016		0.0013	19	292
LinJ.19.0590	MLPSSAPPWGPGPHDPAPYSTIAAHNCTAECVDGPTSGSATHNRSTSPRGQPAGGDTASPTPASVEVLGRKTQHRRCSTSPPLKPLMKEAVLARALEKPRCTLASAAMESTGDPPHPSKDSDAETSACIRATCTGSRTRVDHAPPLSLSATVSSVQQHLGMIPQVASSNSASYQASASAPSTPSNRKEASKMQRRSSSAFMSRLPSDTRLRTSLLAAFGVQHAETHGRCDAPSHAPLPVRGSLSMTNSTDVTPVASDTHFRRSVNEGCSTVESHCTATAAASCVVVRAPSGAFRALPHPSIWLNTSLAGIGGVPSFNSSTPSTNASVLKDRHSSGTGTCEVPSESSLLPPFRTSSLDRDGVGAEDCGSEASGTASTSATVEVLHSGDANPVTGDRCSRL…	Other	CAMKK		148,2	3.1e-41	0,84222471	Other/CAMKK	partial	Other/CAMKK	Other	3.7e-33	4.4e-37	0.00011	2,00E-28	5,00E-27	1.3e-41	726	1659
LinJ.24.1800	MGCSTSTHASPEADEDAPLKRSVYSASRTSDQVVSGRQNSNKDQTNDACTAVSENPSRTRSSSDTEGRAHGRGIGAIHYPNQLGKDECDGGEDEVVVIPPSADKSTRTRFTFPQRTLLNVGSHTQAGDSGERKRNSITASPSSFTAMQRRLSDGSHGHSSFTTMSPAPPDAKETPLQLTQTRALPTAATIPTACLSISPPQRLSIPANSFAGSSASASGAVALPSQEQHQIETPHVNDGGFSIEWDEEDNTPRGRGIPDSTTTESGPCSVTRGMMAPSGSFGIGVGGGWRSKSPKWIDLSRKRSQSTVSLLSLADTPNNPHVLSSGSDFGRDILGGSHVFGGLATGGGSSRPQSGYAMGRDMCVERFDQQRHSNGLAVFCNQPRECALCRNATAAFACE…	Other	CAMKK		195,8	1.5e-55	0,79542255	Other/CAMKK	partial	Other/CAMKK	Other	6.7e-43	5.5e-44	0.00071	1,00E-33	8.3e-37	1.6e-62	574	870
LinJ.35.2370	MITSRGKASGHVKPSSPASAKDAAPFFAAAPTAVTASKTSYSRNDGHNPLINDLLKDLDKNSSPEDVHGAGHVQEQSVSNANSFSNFDLQLRRPSEESTASCRSSARNRDKTATDILCKTGQHFVHAMRMHNLEDFFCPAHGESAEDVLRRQLRKKDQEEVEAVVLTLVELLEEVRKARGQLVPLAGSLSLLDTSGRKRTSFNSMHSAVSTASLMRPPVHETNQLAMAYDQQGNRMINCYRVIANLGRGAYGKVKLGVDTNTGQMVAIKIIDKKLLKRIGGLGSSNQEAALKREIAIMKKVRHRNCVSLYEVIDDPDSHILYLIMEYVPNGPVVRLKPQELSSTALESIEAGIPLNGEVCNKALIRCAVRQSANGDTASLTDAEINSNPTIFLCKPLSQ…	Other	CAMKK		179,3	1.3e-50	0,815525854	Other/CAMKK	partial	Other/CAMKK	Other	4.1e-41	1.4e-31	6.8e-10	4.3e-17	4.5e-38	1,00E-61	236	606
LinJ.11.0250	MSTSEAEGSISGSGTLRGRACASGGAGKFDKAMKMYQKSMAIRRRLKSMASSTTRSLGDRDDDGFGGGALNEESAAAQTSLSPLRGPMLRSSTQITRVAPASSIASLASPQHSRVLPEMAFGVATASERTAMASQPAIALDAGSSVETRSSMAALMLYSHVPLPALNSFKRLSDPPDVERETAPSSSSPFSLAIPSRGRTKGGSGNRHKKVDASGGENDAVWRKRSPTCSAHLDFPYRFSAERQRTASRHNSGGTSEGFGVGIHKYAGQPSTSTVDSPLLSPMPSFHQMMGRSYDVPALNAIFRGFSNGVDRWQQDSRLLRSPPSPTHATMPAAPPTSVPSVSTSLQLSSSLVSKMSVPPPAAAVTRQIPTVSVSSSAETTAAADVHAMPAGNDAFSYL…	Other	CAMKK		184,3	4,00E-52	0,81310792		unclassified	Other/CAMKK	Other	1.9e-34	1.7e-40	1.3e-11	5,00E-27	1.8e-29	6.1e-52	499	879
LinJ.25.1580	MNPSSKRHAYEPLPQQQQQQHPTNPPPAYQHHRVSTGTGRESPALPQLSPNSMSAVTNIAEPSSSPALISTSAASSNLVPIFQGREDSAAASRRGGDGNSEVHPHPAEVSETYPGASTAAAQSMALAVVPFTGTSGVGVGVSAPQRCDPRVGGADQEGKNTGVGGDDVGYYSGPSPYGKLAPLSLSTERVCPHCLRPYDVFDDGEGVFDPATFFRVDATTRSSSIQPSPSHPKLLPPPSHEGDEQQKQQPSTSPRLYTEGAGDGGAAAGQLLCSRSSTAAGLDDSSSDGTNRSGNYITAVHPPAAAFTSHYFRALPPPSFIIAAGARGASAPLAIEDYRPSPLIGSPRDEKVEARQPFALAPALASDNGGGGGNSSGTLVCKVAAVPHYSYVWPITCTG…	Other	IKS		175,6	1.7e-49	0,825037347		unclassified	Other/IKS	Other	1.1e-43	1.1e-37	2.7e-08	7.8e-30	7.9e-24	6.7e-50	443	783
LinJ.15.0810	MNFLGGSLRSGGGHRRDKGFSAKNKVQQYHGDGSESIILVGRPFRVLQKISDVPPPYMVGRQRSTKYGEGGSSYVYLVENTNHLPEFPRHLALKRSFFGVDQVTEAHKEVDIVSHIEDKNIVRVYHSEISRSEGRLGVSIAMEYCSNNLYRRIRSSAGTGPGTRLTEAEICHVMFAVTSAVGYLHAQQPPITHRDIRPENILINNKHAGPTAYKLTNFGNATTEAYQCETREEANMAIADIQMHTNPAFRAPEMADPWSKKRICEKTDMWAMGVLLYYMMYLCLPFDPSTTIGKENWVVTFPSQAMTSYTTSLRVMAEHLLDPDPCSRWDVFALTNYMRFDEDCSRHLGTFCFTKTEWPEGWEEQDVKVLGRAPPPKAPPVSYNEPGHEQLDSRGLSGQ…	Other	NAK	BIKE	102,3	2.1e-27	0,758679898	Other/NAK	full	Other/NAK	Other	2.1e-29	8.4e-31	0.0025	1.4e-27	8.9e-22	3.3e-38	61	341
LinJ.34.0030	MGNYFSLCPEPFHGLISSYGIGSTSSTHPSGVAVKGQEYSAVKLVGEGGYSFVYEGYNNASGQRVALKRYVFSETQQQQGAVEEMSIYRDVCPNDYIVTYLDSEVVYRHGVPLPEMWVVMEFCDGPSLQEYINNRLRSPQPFSVREVFEIVDNIVHAIGHLHSQSPPVSHWDIKPENFLFTDTGRLKLCDFGSATRQFYAPTSAEEVSAAESELGSRMTLLYRPPESLDLWSKDRVDTKADIWALGVIIYVLVFREMPFDANPMEVMAAVPKRYKGKTQEGCPEEFRALMDIVRTKMLTKKPADRADIFAISEELEGITHLPPLSRPRPGFQSAQRPRFA	Other	NAK	NAK-unclassified	127,4	5.5e-35	0,81736685	Other/NAK	full	Other/NAK	Other	4,00E-41	2.8e-35	1.2e-12	8,00E-37	2,00E-27	3.9e-52	34	326
LinJ.07.0320	MGMEHYTKVKDLGGTNGAFLARDRQQPDRLVVIKRLADGTQGIEELNASLRLRHPHIVRFLESFVYNGSLFVVMSYESGGDLDGLFHYLTQSHRTPTTHTLLLWFVQLLEALAYCHDSHVIHRDIKPSNILVSEDTKVLYLGDFGSAKTLSTSNVTSTFVGSPMWISPEVLLGTSYGYAADVWSMGCVFYEMATLRKPFSAPSFAHLVQQITWGHITPLPAHVAQEVRSIIHSMLVLDPAQRVTAKAALEVARGALGRAEELRQASPSPLRPAGMPSKSSATSLPPRLTSPPEVVAHQPRQTPPPPSPPPSQPYSSCPSASSTTPPRKGGLTQTAAPPVPTPSDSTPPASSTVSDPLLVVASEAKAGEDPTPHGSPPSAAAPEFSSQAAVVKQRPGASS…	Other	NEK	NEK1	194,2	4.3e-55	0,851667467	Other/NEK/NEK1	full	Other/NEK	Other	6.2e-48	5.2e-50	6.4e-12	4.4e-40	1.4e-44	2.6e-63	6	341
LinJ.02.0260	MEERFDWMTFGDDVSGAQAGSAAPPSTGADEDVPIFLREDVGMVRAGASHATAASESTGVDSENGAPAFLAVCPGADVAPRLSGGWSSEGSPVWDGSLRQQQKPSSTAALGHPGGAGDVQAAPSAALYADQPSAAVLHFTGDSGRSWGALHRVRILGKGSYGCATLYSMKDAASGGVEPTHAVVVKDINMQTMLNPAEEVLAVQNELKVLRTVLGHPNLVQYVDALFDTRPPTYPMSFIMMEYCAGGDLAAVMDGRRSDSATTNGAPSSPPSIPLAITTASTAAGPDILTEPCVASLFIQVAVALQSLHTEYGILHRDVKPHNIFLLEDGITVRLGDFGISTQLDRVGDTAKEACGSPYYMAPELFEERAYGAAADVWSLGVVFYQLIARQLPFTAASA…	Other	NEK	NEK-unclassified	152,6	1.4e-42	0,839866496	Other/NEK	partial	Other/NEK	Other	3.2e-47	4.7e-47	2.3e-05	1.4e-32	1.1e-38	3.2e-71	148	484
LinJ.14.1510	MEKYTKVKNIGKGNMGTCTLARNNEDGKYYVIKQVDLTRMSKKDRQQSLNEARVLSSLRHPNIINYVDSFLARKSDNLCIVMEYAESGDVCTRLKKNYGVNVPERQVLDWLIQLVLSLDYVHQRKILHRDVKTQNIFLTHENLIKLGDFGIARTLANTYDQAQTFVGTPYYLSPELILEQPYDHRSDVWALGVVLYEMLTLKHPFNAKDMKGLLQRILAVHYDPLPTVYSAELRDIVARMLVRDPAGRIKLDDILQIPIVRERIRQWLKEPDVVPQHYVRSLCKHHLLPDFQDEATAVPSTRSAARAAAAMAHEEWRTTSEATPAQTDGDVFARNDTGTRPHATPGGPFSIPSTAARAAASACTSSADNGSSDGVRPSMPALKPYSNLPQLGVAPPQLY…	Other	NEK	NEK-unclassified	274	4,00E-79	0,868098374	Other/NEK	partial	Other/NEK	Other	8.6e-59	5.1e-58	1.5e-13	9,00E-51	1.3e-57	4.4e-88	1	261
LinJ.16.0870	MSSSAGDYGESYQRSDERNELASSGEKSENAAYGWPSEMLNACTDFSAPQSSYQLNAQTPPPFAPFAPSPLSRPASQSAPTQQRSEGTPLQAETARKHGSSLRAHTSTFQSTLSSAAPSLGSGELSSSPFPHRHSDTYERPLPPEALGARQLVDYIFTPHSPGRPHSSLSPPSVVPRPSPREIGWPMPLLAEPVNPSSGRRLVFFGKGQQPQFVLGEKKNRFIAVTFKPILSVAAAAVVSAAPELGDTSTTTGYASYGTVLGYSDDNTKIVWHDRSERFASYVSLSSIQSIHRASAMQCRHCGFVLLKQELREHMNTHKKGSGVEYGVFTDDESLGMLCGDSGLMQNLASPRRLGEGAQGVVDLMEVVQPTMEEVAQAGPSSAAYRFVSEHLSHESRLQ…	Other	NEK	NEK-unclassified	80,9	5.5e-21	0,738675403	Other/NEK	partial	Other/NEK	Other	3.2e-32	5.2e-26		1.9e-28	3.4e-22	4.4e-37	348	684
LinJ.21.1000	MMNDLPRWPRYRPIRVIGQGGFGTVYLCVDTEPTSTMYEQEVAVKAVSLGALSDEEVLMVMSEVSLLKNVGHPNIITYYDSFLYDDDESALSRKGGATLVPQADGDDIAAAGAGFRSQWLCLVTEYMDGGDLAALLRQYSGQELNSTKDVCEATSLSTVGTAAAARKRGRPSAAVTEDAAAGADQGEVSEGDWVSRSRLHRQRLATTLRAVPRPPMSTFPTTVTKATVMRWDGLDASVDQTWMSDASAAAMPTTPLGATDAEAADGAACGSRNGIQMPTAAASNAAVGSAATGAPHLTNVSVKNTVAAAGLASEPLEPQLPPPPNQLWVESFLITDIAKQCLDALAYLHALCIVHRDIKPSNIYLSKRDGTVKIGDFGVSKLLQPAEPFTMTFVGTPFY…	Other	NEK	NEK-unclassified	193,6	6.7e-55	0,857737356	Other/NEK	partial	Other/NEK	Other	3.7e-35	6.7e-29	3.4e-09	4.9e-32	4.8e-28	1.1e-48	8	517
LinJ.21.1870	MEKYTQLKVLGKGSFGSAWLIQRNADRAQFVAKEVRLGGLKPAERESAQKEIDMLRTLNHPNITRYVDHFEHKGSLFIVMEYANGGDLYMRIKQQQGQLFSEKGILQCFSQICLALSYMHERRILHRDLKTQNVFLTKDGVVKVGDFGISTVLRNTYELKHTICGTPYYFSPELCLNKPYNNKSDVWALGCILYEMTTLNHAFDGSNMKALVQKILKGVYPPIHPMYSSNLSRLISSMLQIDPHKRPNVSQVLDLSFIREALAGLREEVQVARADRRSVVSVEERAHMQEAAARRKEEYRRKELEAAATLAKAQQQQQAILMQQQLEGEERRRNLVEQQRRLQRQQELALQERKRALDERVREQRKLQGQKSKVDAKAHHHREKQWDENMKEQVIEEQR…	Other	NEK	NEK-unclassified	290,5	4.5e-84	0,893246336	Other/NEK	partial	Other/NEK	Other	1.9e-59	1.3e-58	3.7e-10	1.1e-50	2.5e-54	3.6e-87	1	259
LinJ.22.0770	MQSSASLPEQQPVNGSSDPQNHHYVNPLVSSFPTVVGPKLPCKYRVRRAIGRGAFSTVWLLINNRTGETVVGKLSDASHSSSACKAFAEAEVENMRCCSHPNIISLIETFEAGEKSLYILEYANAGDLQAQVDTRAQPPPGANDGTPIPYREDEALVIFAQLSLAIRYLHDRRIMHRDLKTSNVLLTRSGLIKLGDFGFSRQYQESVSGEVGKTFCGTPYYLAPEMWQRQSYSYKADIWSLGVIMYELLALKKPFQATNLSELMETVTRQGSFDPLPADRYSSDMISLVNQMLRVDPSERPSINDILALPLFQQRGLTILKINVRRIKNLDAEVRTRLVEDVEAVLGDNNLSSEASPL	Other	NEK	NEK-unclassified	254,2	3.8e-73	0,873208009	Other/NEK	partial	Other/NEK	Other	2.1e-54	6.6e-57	4.8e-12	3.3e-42	1.7e-52	1.1e-83	17	320
LinJ.28.3240	MEIAADFARRGLRFVGFLGCGAFGDAYVVRDASDTCFVVKRSKSLVKQSGFLEEYLGMMNLCSLNVVTSHDAWIDHESRVCILMDYCDAGDLGDYLKKGYPLPEEEVLSIVAQLLLGLDHIHKRNRVHRDIKPENIFLSSTRAGGGRWPVAKLGDFGSVKRLSRCGARVVSRVGTPLYLAPEIIAGYAYTSKADIWSMGLVVYRLMVNNSPFRVTSVDTHTRCVLRLSPPHPSTLSGYSRALGDCVMAMLSRNWKRRPNAQALLRCDLFQPTLLRHPWIPAPLHVSPCLFVQLRSSLLAVYAAPSERARTLRTLEFGDQVYLSSPRDHSHHGLWLEVLHPFAGFIRNTVKGEPLFDSYASDECMASIGSLTRVLDRAGKQVRRDIS	Other	NEK	NEK-unclassified	164,6	3.4e-46	0,840554725	Other/NEK	partial	Other/NEK	Other	2.8e-44	9.4e-40	5.4e-08	3.5e-38	4.2e-35	5.3e-65	11	306
LinJ.29.2600	MSRYQCSLCQLETLENDLNFCVCCRAAVCAKCTLACYPNRKSVGLCVRCTPPDYGFACGRCRRHISYGDIEFFCDMCAVPICFTCVASGTSFECGQLKCSLCCECPMSQAPRNLVVRHEVDDAMLRQLPIPLVSSATPLAAPPPQARAAAAAVAATKSTKYRKLFGREKLGEGAQGVVYKCHTEENEVVVVKEMVFNDTDVTAFEAQARQVERMRQLNHPHLIRYLDVSVQKDPLRICVVMPFYSEGDLKKFIERQRKPVTEVKLCSIVLQIAGALNYLHRQEPPLVHRDIKPENILLLNHEEQVLLMDLDLCRTVDVTASVIKRRELSPTYEYRAPELEKSHGDTKADVFSLGVVMFVLATLPDFPCVRTDSGEMLVFSASKWSPSSLKRAIQREIRR…	Other	NEK	NEK-unclassified	123,3	9.7e-34	0,783542737	Other/NEK	partial	Other/NEK	Other	2.3e-41	2.4e-36	8.1e-09	1.8e-38	5.9e-24	5.9e-46	164	443
LinJ.29.2680	MAQVAEESRALESLVFRNKYRQIKSIGKGSFGEAVLVRSKSDGKRYVAKAIDSISMTPKERRDVQNEIRILAAVDHPNIIRYHEHFEDDTLIFIIMEYADGGDLSSRIKEAKKQDVPQPFDPNLAMFWFLQICMALKYLHDNHILHRDLKTANIFLTSKNVVKLGDFGISTILQNTMACAKTVCGTPYYFSPELCQSKPYNNKSDVWALGVVFYETLTLHRPFNAKTLKDLLKKILAGNYDPIPTTIPVEMRSLCASLLQVNYLQRPSINRILESSYVQSTLRSFSEDLARQVEKDRTDFEARKLSEREKHAQSSPVKEAVARMPQEPAKPQLSEREQMAMLRGMDREKMKAMLAKQAAEEKSAPKTAAAPEQMGHPDVDDDGDYIAQKKAMVQNTKEI…	Other	NEK	NEK-unclassified	289,6	8.1e-84	0,882741237	Other/NEK	partial	Other/NEK	Other	1.3e-55	5.1e-61	2.8e-08	7,00E-45	7.5e-58	1.9e-89	16	291
LinJ.29.2780	MSGEAAAAEQRMRDYEVFEHLGSGATSDVYRVVNKTNNRTYVLKKMSLANMSDEEQLRAKQEIIVMDNVDHPNIVKFRESFMDPADNSVDIIMEYCEFGTLEDLIERQRYEGRPFPTDVLLEWMAELLCGLSHIHSNRILHRDLKTSNIFVTSKNHLKLGDFGVCTILSNPNAKAESMIGTPLYFAPEVCNSDPHDERSDVWSLGVVFYEMCTLRRPFEAGNLFTLIQLILESDIEPFGNGVDGSLEGLVRQMLDRDPSRRPTAQELIDVHLEVPVSHPSHPSQKPSRGRLLQQFSGPELQYTKKWPPPEGSVTVPPKSGKARATDEWIHTGSALDVFVELQRTLHRIPTAAKAKDGAAFTPSPQSAPGATLKVSSAVAKPKPEKSAKKSTGAKGTAGT…	Other	NEK	NEK-unclassified	268,3	2.1e-77	0,884255269	Other/NEK	partial	Other/NEK	Other	3.1e-60	2.1e-53	1.3e-10	2.5e-43	1,00E-50	5.9e-80	12	307
LinJ.31.3070	MEEQDQRKPNGGNNGLPVPPSTTETGQGPLQDILGRTPNCQYVKKRLLGQGSFGSAWRVEESATGNVFAAKVMDLNSMSEKDRGFVTNEVKCLSRCCNPHVVRCENAIEREGQLLIVMEYADGGDLYKQIKARVREMKFFREHEVVFIFLQLCLALDHIHSNKMMHRDLKTANILLTTTGLVKLGDFGFSRQYEDSLSNAVGSTFCGTPYYLSPELWHRQPYSKKSEMWALGVVLYEVMALRRPFTGKNMDELITNICHGRRSDLPSSYSASLRDVCNRLLSVDSNTRPTIHELFHEPFIRSNLETLKRSVEKHNRIPADVREAIARCITQSLNTEEPPAHLEEPEPLIGTVKRHTALRGWQKCLLSFDKKQISIRDPSGVDPEEVVPVATLTSVCPID…	Other	NEK	NEK-unclassified	276,2	8.9e-80	0,844652131	Other/NEK	partial	Other/NEK	Other	4.5e-54	5,00E-61	1.8e-15	2.1e-42	2.2e-57	5.4e-90	41	347
LinJ.31.3300	MSAFSSVLGAPGATGDVKYVKKKLIGTGSYGEAWLVERASDKAIFVAKTMDLGKMSSRDRTYAYSEIKCLASCHHPNIIKYIEDKEDNEHLLIVMEFADSGDLDRQIKARATDFKHFQEHEALFLFLQLCLALDHIHGHKMLHRDIKGANVLLTSTGLIKIGDFGFSHQYDDTVSGVVANTFCGTPYYLAPELWNNQRYSKKADVWSLGVLLYEIMALKRPFTSTNMKGLMAKVLSGDYEPLPEVYSADFRDVVRKILVCDAAQRPSVRDIFRFPYVREGLKVFMHTMKKNSRIDNEVKDALMEHVTEILSSESVEVPKSTPVGQINKDVFFSGYLNKLKGGDNHSWKRRYLQVQKGHFIMSDKESDTEGKALSLEHIQSVCPVPVSTAKREHVFALHT…	Other	NEK	NEK-unclassified	246,7	6.8e-71	0,865008115	Other/NEK	partial	Other/NEK	Other	5.6e-55	3.3e-56	2.7e-12	2.7e-40	2.5e-55	1.7e-89	18	302
LinJ.32.0270	MDKYQRVKVLGKGSFGSAILIKRKTDGLLFVVKEVGMTRMSKKERDEARHECTVLQQLQHPNIVRYVEQFENNNNLYIVMEYCDGGDLAEKVKHSRGPMKESSMLYYFSQICLAIEYLHARHILHRDIKTMNVFLMKNGAVKLGDFGISTVLRTTMGMANTVCGTPYYFSPELCRNRPYNNKSDIWALGVLLYECATGGRHPFDGTSMNQLMQRIVQGHYAPLSSQYSSDFRKMVDWCLQKDPAKRPSIKQTLALPLMRRSLEQLEENLMLATQCRVRLKDIIDFEGGMDQEERKGSSPQPSPKLSPRAVAKDGVSPGQAAALAMARQNLSPVFQPPTTPSHSPMASPERGGGAPAAVGPKPSAAVPQSPTASPKQGNEAHRFYSPCQKRPIANPLLPG…	Other	NEK	NEK-unclassified	293,5	5.7e-85	0,874377483	Other/NEK	partial	Other/NEK	Other	2.2e-65	6.2e-60	2.6e-11	5.3e-46	1.4e-57	7.3e-91	1	348
LinJ.32.1900	MGGGLSKSQLNVHYQGATEVESTYIVTKTDPNNNVVGAASATKPLSVVDAQWARNATEPGRDGVAVSAAAAAAAAPRKEEARGLGTAPARAGSALDGVGGNRGTNSATSAVDDNGSPIPIRNGGSHVGYICLSDIIGDKDSHSKYIKISSIGRGAYGEAYVVKRNPAYDAAARPMVEAQIQSNALANPTQPNGLYVAKIMDLRAMVSQDRQYAQTEIMCLAHTHHFAIIRYYEHYVLDSDDETVVIVTELADHGDLRRNLYNASAVRPFLEAGSQATTGGNAGTNDSRMLLTEREAGTYFVQLLLALHHISARRMIHRDIKSANVLLTSRGFLKLGDFGFSQKYESTVSSETIAGTFLGTPYYLSPEMWKGKRYGKKADVWAAGVVLYEMLMGGRRPFE…	Other	NEK	NEK-unclassified	195,9	1.4e-55	0,82835224	Other/NEK	partial	Other/NEK	Other	4.8e-48	2.8e-40	3.8e-08	7,00E-31	2,00E-42	1.1e-78	134	481
LinJ.33.2100	MAEAIPISSQQVSDNGEVELQFKDILGPIGCKTCKYERVRELGSGSFGKALLVRRVSDGQLLVAKRMDLAAMSEKDTKYATAEIQCLASCDHFAIIKYYEDYVAEPHMLIIMEFADAGDLNMQIKQRAKAGFIYFEEHEVGYTFVQLAMAVDHIHRRRMLHRDIKGANVMLMTNGVIKLGDFGFSHQYENTVSDQVAQTFCGTPYYLAPELWNHQRYSKKADVWAMGILLFEMMALRRPFVGQGMRALSEAVMSNRRDCELPQQYSRSLKDLCNIMLRTDPNQRPSCAQLFKLPHMMKLLLDFGTSVDNSQLVSDALKKKIHANICEIRDTSVNDPETFTFVGHVGTVSSSVFYEGYVRKESGKTWKERFLVLRDGGLVISRHKGDKETKPLPVTFINS…	Other	NEK	NEK-unclassified	216,1	1.1e-61	0,85530443	Other/NEK	partial	Other/NEK	Other	3.6e-55	1.8e-53	3.8e-10	1.5e-37	4.3e-53	2,00E-87	27	302
LinJ.35.5160	MPPKEVEHGSASTELLNQYAKYFPHVLFTSDEAFEKHAATLDPEAYKNCVDLPEGEEPPESNPREHMYVLTTLVGRNPTTAAFVATRGSDPSEKVVAKFVMLNDDRQATYARSELHCLAACKHFGIVKHFDDFKSDDKLLLIMEYGSGGDLNKQIKQRLKEHLPFQEYEVGLLFYQIVLALDEVHSRRMMHRDLKSANIFLMPTGIIKLGDFGFSKQYSDSVSLDVASSFCGTPYYLAPELWERKRYSKKADMWSLGVILYELLTLHRPFKGPSQREIMQQVLYGKYDPFPCPVSSSMQALLDPLLSKNPNERPTTQQLLHTEFLKYVANLFQDIVRHSETISPSDRTEILRQLQESGERAPLPSSIRYGVMTSQVTHGGYLYKYGSDYRWKKRYFYIG…	Other	NEK	NEK-unclassified	220,3	6.2e-63	0,805602776	Other/NEK	partial	Other/NEK	Other	1,00E-48	6.4e-50	4.4e-12	2.4e-35	2.5e-51	1.1e-76	68	369
LinJ.36.1580	MSGGNAGDAMIGRVCRNFPDTFAKDEATAREQDKKYWISRVLGSGATGTVLCAKRVSDGEGFAVKCVDMEGMSEADKNRAQAEVDCLLNCDFFSIVKCHEDLAKRDANNPEMVQMIALVLDYANAGDLRQEIKSRARTGRTFREHEAGLLFLQVLLAVHHVHSKHMIHRDIKSANILLCSNGLVKLGDFGFSKMYANTVSDDVGRTFCGTPYYVAPEIWRRCPYSKKADMFSLGVLLYELLTLKRPFDGANMHEVMHKTLAGRFDPLPSNISPEMRDIVTALLSGDPGRRPSSSRLLNMPICKLFLSGLLEIVQTQPAFQGGLRDSISNQIQETKRLLVTEKRHIQRMMEESSGSSVAASTTILEGATPLTTTLGGLTIHEGTVKKQSSDMVWKKRYLC…	Other	NEK	NEK-unclassified	211,7	2.3e-60	0,861603288	Other/NEK	partial	Other/NEK	Other	2.9e-48	3.7e-51	1.1e-13	1.2e-37	9,00E-52	3.5e-83	34	340
LinJ.36.1590	MAAPSDALIKKVCNAFPATFGVDTEEDRSPAEGRLSRPFRYYLDTVLGSGTSGTVLYARRVRDDYPFAVKVMDVEGYTPQEIMRASGEVCCLLSCDYFSIVKCHEDFVYSDERNPESVSMMAMVLDYANAGDLRQEIKNRSKTNRPFAEHEAGLIFIQVLLAVHHVHSKRMIHRDIKSANILLCSNGLAKLGDFGFSKHYAATVSDDVGRTFCGTPYYVAPEIWRRRPYSKKADMFSLGVLLYELLTLKRPFDGEDIEEVMHKTLAGRFDPLPDSISKEMQTIVSALLQSEPKKRPSSKTLLNTPTCKLYISVVREIVQSGEASGFSVEQETTITRQLKQTKEELQVDRRRPPLSMEDVLRTTVKVPLSDSPDRIGFILYGGKVMKQSSDLSWKRRYVC…	Other	NEK	NEK-unclassified	223,7	5.8e-64	0,872915478	Other/NEK	partial	Other/NEK	Other	7.9e-46	6.9e-49	8.1e-13	2.2e-36	7,00E-49	5.9e-80	4	311
LinJ.36.2420	MRMPSVFTAPSTYMADLEVGAATAYHAHSEAATAGESDTCKPAATTASTRPPLAPHAADADAHNAVELSISSTAVAPAYQLRGELGRGQYGCVYLVEECVRHHLLAVKATYDPIQVAAVRERQRRQERQQQKPSKGSGGCAREAAFSPYAQHEEGHAVVPFPPLLPHFSNEVMCLRECHSPFIVRLEGADKGENGEDLLLMEYVDCGDLRREIRRRCAAGTPFTETEAVFVFLQLCMAVDHLHQLNILHHDLKPENVMLSSTGIIKLGDFGFAKKYREPVSQRVASTGCGTPYYLSPEALRGDRYSLKSEMWALGVILYELLALTGPFAAATRAELRAKVHNSDYAKLPATYSNELRSVCYQLLTLDPDQRPSTRDLFQDNEYLREKLNALRRISECSV…	Other	NEK	NEK-unclassified	196,8	7.2e-56	0,848195051	Other/NEK	partial	Other/NEK	Other	1.9e-42	1.7e-46	1,00E-10	1.2e-31	4.5e-43	1.9e-65	76	385
LinJ.07.0330	MPPQPLAQCQRSKQPSPTATETMITSEYKIVEKMATGSFGVVFKVRRVTDHQVFVMKRIPLLGLTAPQRRDAAQEIILMRDLHHPCVVSQRDAFLYNEHDLCLVMDYYDGGDMDTHMAAQRDLDMYFELDQVMLWFVQLVLGAQYLHAHNVVHRDIKIHNVFVRSKDMSVVLGDFGISERLGVDLANHTWVAAATMSGPHGSDGSSLTSVPAMVTATAAGSPSPARMNRGDDAMRSLSISGGLRPSTPGGAGAGAPVLSPLLYQQTAWSSGQWGAGSQLCSPNSSPYQPLSHMRQTGASSNAASSCSLQRLLNGGVEAAMKGTPLYMAPEVLQGGAASPKSDVWSLGCVLYELLALRHPFESRDLAPLVMRVLRGQREPLPAHYPRPIADLINCMLCLD…	Other	NEK	NEK-unclassified	229,8	8.1e-66	0,839439427		unclassified	Other/NEK	Other	1.7e-27	2.5e-26	6.7e-06	3.9e-29	1.2e-25	1.3e-40	16	452
LinJ.26.2600	MATPVTDPPKIIGRELHLDRLIGSGGFGEVYLAVRTKLATNPKHNFTFPAECVVKVMRRGLCTEEDVAAMNREVATLSSMDHPYIVAYIGAWVEAARGKFFGCYCLAMKYCEGGDLHGFIAQCIKAHRLPPVDVAVRIMAQVFSALNYSHSRRLIHRDIKPGNVFLTLQKSGVPDKAMVGDYGLVRSLEATRQLVKTRVGTPTYISPEIAAGEAYSTKTDIFSAGTMFYELLSLHRPFWKRMMTDQQLFREVLHRDPMPQFRAYTSSVYGTALADVIEACLTKHEANRATAYDALVRLTSPITAYVLKYAIPVYPEKDALTTSPPRPPAASSAPDGHASAADADGDAATARQRLERLFLVRKGTAVGARLTRLLSHNAELLFQVRVLVACRSDNTDHLE…	Other	NEK	NEK-unclassified	184,1	4.6e-52	0,841402638		unclassified	Other/NEK	Other	3.5e-43	4.1e-41	2.3e-11	8.8e-36	2,00E-33	5,00E-68	8	325
LinJ.30.2140	MEEYNIKRKIGDGAQGVVYEVEHRTSKTSYAMKVICCTDQEQVNMALKEIKVLLQLRHPSIVSYVDFFLVFNSVKLRREFAAQSEGACGSGGCGDGQQREARVQREQDSLFLCSLSNSEFHHGCAADSGWKQATAEASSNAPTGKPQSGAARVVPTSLLSKHRQQAGAHWLGEEEIAVCLVMELCSNGDMQGLVREARQEFMKTGSHSITEAQAVSWLEQAAAALQFIHDKGFLHRDLKPTNIFFDEYKNIKIGDFGLAATVGLGRNSAVGTPYYLAPERMLQQRYDGKVDIWGLGVVLLELLTLREQPINSMLLENPKVVDTVIPQITKMGYSTKLAALLRDMLQRQPQGRPTPSSILHRLASITATSPHPGMSATLFAGMSCPKLTEALCDVCEVEV…	Other	NEK	NEK-unclassified	227,2	5.1e-65	0,851266542		unclassified	Other/NEK	Other	5.2e-33	3.7e-28	5.5e-07	1.3e-29	1.5e-28	2.9e-65	2	374
LinJ.08.0870	MPPPLPAALRDAGAVDQRRPVELPTNLSPLSRQRDSAAAEQAPNSGNADAARQARGDHLSAPGVRGQPYQAPPQRRHIGGQIDENSAPPSSARGAAPALDELSAVLSELSSWRERSVLRQQRQGGHRAHRYDTSCKTGVVPKPQHVGAKADAHVPSPQPPTSPSAPATPRHQLSKYAEQAGAHRPGVAEGAPTHEPNGNAASQGKPLRDGGRGTKAGEPRAAEVEVQRMRVAFASPAANRRGSDGDDTDGDESVTQSFVDALGTALDVDAVQAASAAAQQQQQQRLSPPPSPAEAGSASCLSGRVPFLQQSMKKTFHVTSEKIDALQPTLMAGTVFRHLPSTALLAGTMRGTDAAACVGEAEGVADVHFTTSCLCGRAATSRGCLSMIYGSFVCSCDAC…	Other	NEK	NEK-unclassified						Other/NEK
LinJ.11.0060	MAKEVLNNIQPCLPSGMPCMMQIVSTVAAIVECSIDPPSQQQNGKAQGEPKVLSAGQSSSLTPVPLKAKEALKLSLFAFHLLKKCCHMKNPESNEEAASNFDWLVKYLLDSVSIFPEAARSFFPWNGISFSRAFAANIESALALPPDQQGLPKWLWEDEGRNLRIQQGSEGRYRNEFIQQRLLGTGGFAPVYVCRKKIDGRLYAIKKIAMTEAQSEKVLREVQTLAALNHKNIVRYYDAWVEDGCDEDLREFVDTDAEDEEDEKMKHGGKMLSPQSRAVARASLSSDTDCTSSLYSSSVEKSSSADTSEEDHESGESCSDSGDARSDVKMHEPKGRRPSMNFQTLYIQMELCSARSLRHLIDESDSSDSGGIFSSANGEKVAVSILRQLLSVTAHTHRE…	Other	PEK	GCN2	186,1	1.2e-52	0,851995687	Other/PEK/GCN2	full	Other/PEK/GCN2	Other	1.7e-39	1,00E-27	3,00E-06	7,00E-24	3.9e-20	4.4e-58	172	563
LinJ.34.1910	MPQDARLQPFSLVGIEATVRPEQRRWSAGKRSGTHGRPLERFFLFLFLAALALCSVCCSQASSAPFHPARHIVADEALSNAPSARSVALRYTFPGSSLALLVTEGGHLHAYDLERGQHAWCADAGGDMVTVTIDLPPSKEAALRDPLALPFLVRGNSLFTRVPFFTYTPLESMDATERLEGLPQSLRPYFFMNISTLLRRQTLFLGGTDVYVTTSVQVADLDASTGRPVGGLETPSQAFCGSNATRSPPRGDSTTESHRVPHNELLPLLHIVRYNIVLHVVRPGEYSWSICLSQLRMSPRAVVQPRFPSPFSAHSAADTSSAAPEDDSEHTPRFFSQFMRNMFDYDDEHVVNVAYRRAADQQANPTPAARTSTAVLMRNLQRTHTQAADYISRVVSVHQ…	Other	PEK	PRK	195,4	2,00E-55	0,838666387	Other/PEK	partial	Other/PEK/PRK	Other	6.7e-45	7.1e-28	1.5e-05	4.9e-21	3.9e-27	1.2e-71	910	1293
LinJ.30.1580	MASTETVWDGACLLLATDVAGVLHCYQYTTEKVSDGSTDNDDERVAVLTHLWSHSLGDEDVPSELVAAADGGTSPTASSIAASAKAERDARAGFKCALSKRLRLLEPASTMLARWAAAEGPRASGEHRDISSASPKSGFTEGHSRVNGGDADGACDTAARGTREGKIDGIPPVAAAHHFGLQAIGASCPFCKRVSFSSSSPSPAFTSPYSPCTPRFTSTSAATATQKPTCATTSATTSLLCSSTAGRAAIVRRRSEVREETVGDRRVSDASGDNFFRPCDFMARIPEAAYSGFNASAKARPAAAAGSITPVDLAAPTVGCASSQLAEVAWYWRCPRCVVDARATPDGGGSDAKRASHRYFVSEEEAGQLSRDDTAMETGDLAEVAATAHLWMPLPEAVR…	Other	PEK	PEK-unclassifed	97,3	6.4e-26	0,815859046		unclassified	Other/PEK	Other	3.6e-11	2.4e-10	2.3e-06	1.6e-11	3.9e-09	9.6e-17	927	1676
LinJ.17.0770	MERLQRVGVRTGPTFADAPASTSELPKPTFQPGSSIYEMDSSGRLHRFQCGRVLGRGGFAKCYEVSDETGTYALKAVNRASLEKPKTLQKLHSEISIHRRMKHKHVVEFLRTFRDRYYVYMLLEKCDHGTLMDLLKVRRFSVAETQYVMLQCLSALQYMHSECVIHRDLKPGNIMLDRELNVKIGDFGLAAELQYDGERKRTICGTPNYIAPEIIDHKSHGHSYEVDTWSLGVILYTLLVGQPPFQMEDVESTYKRIRQCRYDFPASVPDNARDLITQILQSSPAHRPTLMDIRQHSFFSSSPPPPLTPPASFASFGLPVPGAAAPATTATASAAAATTITRSARRGPAVDMHHPPPAPYGKELLGAPAQREVLRPINANVPPPPGAPTSPRHLANLRQ…	Other	PLK	PKL1	255,1	2,00E-73	0,85826259	Other/PLK/PLK-UNCLASSIFIED	full	Other/PLK/PLK1	Other	9.9e-54	1,00E-67	3.6e-16	1.1e-41	1.1e-62	5,00E-72	45	343
LinJ.21.1050	MAFFLKALGLSDSIPGFPFTPAANDPGRTVYTSPRMCWTLRPGTQSDDAQTRVSIFTCSVSAATTAGSSGDRELIKQLARNTMRRAKSLMIPGFLKCHGAVEHGETIYIATEPCVALKDVLESLELRRHYCGEMEEEYAASVAYGLETVGGALAALQSNRLVHGNVHCGSIFISAVSGFWRLFGLEFISAMDEVARGTPGCLFECARRAGMVVGYRCPPELGSSSCGDVGSGDPVVAVDAWGVGCLLYETVGVTAEEAINGRLNSVAHNLSAAELRNVCRQSLPKSLHQGCIHLTTPNPRMRKSIAAFLENCEFVKKSTFVQYMKALSGLLLMDLSQQMRLAESLAETVEKFPLRACLCFVLPRLGELVRTAAKASGSSGAIGVSIGPLADPVLKISER…	Other	SCY1		-107,3	0.22	0,512317747	Other/SCY1	full									76	318
LinJ.36.0150	MLKQLKETVVSAISSNPLNAYELATSGTTLCGRSDLFEKCDAVVRANGKKVSIFTLRIKRVLERCTASEALALIKAVKESVALLTHMRHPGILSIEDQLVEDKKKIWFVAERVSMVLAPETVQGLPLQVKLLGLCHCAEAIRFLHEKAELLLLNFALSSIYVTEDNQWKVGDLCFAVPRAQLSAPPPPPFPFHSVAAPLLDYLPTEYVEFCTKKADAANRDLFSVGAAPLVYPDSDTYGFLVVTVEVLQGKRLFNCGGNPQEQQRQLSTVEGHISRYFPAGALRLPRPPISTVVITGPFATPDMKTLTGLFSFGILDSDTRFRLLKALYDGLTKGDFCEAVIVSDIVPLMVQESKADAMLRFVLPILLLCAGTLSAGSFDRTLREYFVSLLTAIIRAPS…	Other	SCY1		-126,2	3.9	0,544843169	Other/SCY1	full								0.00011	70	268
LinJ.31.2960	MEAAPAAAAQRPPQTQKRPREESNAPLQEGSNGSVPATFSSEASVTTPVADTELVVDVDQPETNPQAPAVDAPRSRSRGLAAVGPGSISPVAASRSGPDGANNCQPAAAVTTLSSSSASADARRFKQPTLAAYGMVSDTMALKKEISDRDSHIEELNREVEGLRAEVGRRNDQIHFMDGQCRQYQKKLEHFQSVMRQEMLSAAQKDRSEARRVLYQKHFELGQTATWHSNGQTVWMEGDRVRTLFLKLANLTQKREEVEALKKAAQSNVKHLARQEREREDSGAGPDLQDALMAAQMEYQLRASEHAALTNTIADIKLKQTEIEHEKKAFVKEMRRVNDEDTSEFLAIPTIGEGDRYVLMHLLGKGGFSEVWKAFDLVEGRYVACKIHHIQREWPAQTR…	Other	TLK		213,1	8.7e-61	0,807905218	Other/TLK	full	Other/TLK	Other	2.3e-48	7,00E-52	3.5e-10	7.4e-40	4,00E-45	1.3e-62	354	644
LinJ.13.0280	MLVTMENYQIIESIGEGSFGKVYKARIKGTGQIVAMKFIVKKGKNEKELKNLRSEIEILTKLNHPHIIMLFDSFETDSDFVVVMEYAQGELYDILEDEKQLPAKEVQKIAKQLIQALNYLHSNRIIHRDMKPQNILIGQNGAVKLADFGFARSMSYNTIVLTSIKGTPLYMAPELVQERAYDNRVDLWSLGCILYELYYGKPPFYTNNLFALIKKIVCEPVKYDSKANDPISPEFKSFLSGLLTKSASSRLNWPELLNHPFVQLTKSDASWQDAIMQHDSRMKARMDRLGCLRLHGNAGRAAPKRKSTQSDDIFNLKTVQKLTSGCEFDVCATLTQLVRMARASNGDVTKSTALLGVFDSGVLEAALTLLNEKQSVKVVGLVLQFVQELVFPEHGDLLA…	Other	ULK	FUSED	335,1	1.6e-97	0,91759507	Other/ULK/FUSED	full	Other/ULK	Other	1.4e-66	8.9e-67	3.3e-24	1.5e-58	4.2e-69	2,00E-77	3	264
LinJ.28.0660	MNNYVLNDEIGQGAFSTIYKGRYRTTTEFYAIASIDKKRRERVVNCVQLLRSMHHSNVIEFHNWYETNNHLWIITEYCTGGDMSTILRSNINLTTQAVQAFGRDVAMGLMHIHSKGVVYNDLQTRNLLMDSAAMLRFHDFSLACLFHDAATRPLVGTPLYMAPELFMEDRPLYSMASDLWSFGCVLHELATGKPPFAASDLETLLNDILTSPTPTVPGAPESFQTLLCGLLEKDPLKRYTWADVVRSEFWDEPLPLPSNGFPSQVAWEDYRRSRSGRAASQYNWTDADVRAAVAHAVAAAKSNASTHNVEERERAAATLNVAKELDFTASAAMLLERLPERTQERAAHTTIHVTTAHGSLVPGCPSTASAASNTFNANGSSSSAVASSRRSRLSESKNS…	Other	ULK	ULK	197	6.4e-56	0,791534417	Other/ULK/ULK	full	Unique	Other	7.5e-48	8.4e-45	2.5e-09	1.5e-38	1.7e-46	8.8e-50	1	257
LinJ.21.0910	MEPNKASSARGHYVRLGKNADVIYNEADVIGRGQFGIVYRGLIPASGTVVAVKLLQNVPMVFTPTSEHASQHSRHADRHEGKGSHPAALSSAGPSSSSFAPPSKPRSPGCPSELAILYDVRADNCPNIVHVISTWNKVLKPPRNEASGAAGAAPRLVSSSSSCESRPSRIFVMVTEYCEGGDLQQFMKARGGALPAHVARSFTYQLCNALLTLKRRRIVHRDVKPANLLLTSADCEVATLKLADFGMAKAAPAPESHKAGPASASGGKDTGREARNEEDEPADAFSPLFHSEMGTPMYMSPERLALQPYGYKADVYSAGMVLLEMMRGSCVQVKWESQLRSEVPRTIWRELRQYPPDEVPAWLDLVQRMTAADPAQRYSVEDVLRHSWFHAKVGPPLPP…	Other	ULK		162,6	1.4e-45	0,791968403	Other/ULK	partial	Other/Other-Unique		6.3e-45	1.3e-35	7.2e-05	1.5e-27	7.3e-34	2.2e-43	24	407
LinJ.28.1880	MMDNAGEQLRIVDSTLKRTTPRNCLWYSLVCEGDGFCVLQRPYIAFTLRERLVARPVWTAQEKLCIVYQLLEAVARLHETYGLTHGDIKPNNVLVQSTGVLLLSDMALFKPCQMPLDSPLLFDYYYDTDENRACYVAPEKFSDQPLPTPPPESKTRGSATYNVSNVNFDGHTASMDVFSTACVVLFLYKEEDPLTLSQVLSLRHLANTEAREAFVAPVLRDANVPAALHPLLLPMLCATAEERPSARELVNRGLQQRIFPASLPYLYESVLPRLLTTSPGTRLVLLHNQLEAVLQRCEVLDTTPEGNGGRSSTAAIDAAASAEAVGANAAGLAAVASPSRQLAVSLLLPLLLQTLHSSCTSDEAAYRGLLCLRRCASYCSFTCLVDAVLPHVLFYVNND…	Other	VPS15		-66,2	0.00041	0,609200513			Other/VPS15	Other	1.1e-16	3.6e-12		3.7e-10	0.0017	1.1e-21	1	226
LinJ.34.0990	MRAKIDDENSSVAVTLLPSAQVEPLASSQPPTRTGAVGTMVNTDAIDARGNDAESSGGGSAPSSMATTTTINAVFYNPSAQLPTPPPLHRNSSSPAPMQHLQHEEPQRLRAVPYFPASCESDSNEEPLFQHPPPAKPRAPLRPAPQSGRLWGAVSATPSSAGFVSGGTAPYASLLHTSSAPAVADTETSSTTAGHGLVVGCETSNHCLPASIKAHPPASATSPASIHGGYSDSVSDSTATTTVGNHSSGGRGLRRPPLMTGPNGAAVPLASPMLSGPQGRWVRSSGDESSSGFATLAVPAAPANLGDTVLVAEPPTPTKQRRTIHTGMGNTVSLSCGGIGAAPRLSTSAAASTGTCASAAAATSAAAVAGGASPKPSLRIAAPFRGLGYNPAANSVSAP…	Other	Wee	WEE-unclassified	145,3	2.2e-40	0,744941112	AGC	partial	Other/WEE	Other	9.3e-35	5.2e-33	1.4e-06	2,00E-27	3.2e-29	9.1e-60	544	870
LinJ.29.2830	MSLRSAMHASDVDDAGRALQSTQRSIVSISRLTNEMSEVRAMSEGSFGVVKCYRHDFDKLEYAVKQTKRPICGESNLQQQLQEIYALSSFPHRHIVRYFDGWVEDRAVFVRLEKLDDCMASLPPPVSESVLTAMLHQTSTALYELHSHDVVHMDVKPENILRRQLDADTFIFKLCDFGLARPLNGKDSVTGEHFLGLNDDDGDRRYMSPELLKNLHDVVGPPADMYALGKSCEAMMTATEDPSNTSARHLESYSPAFIALIESMLCEDPARRPSAFQVVQATLPERLLSDGGLLELQRRIDAIRCEISDLDASDNDVMSSPRT	Other	WEE	WEE-unclassified	68,5	2.9e-17	0,725318479	Other/WEE	full	Other/WEE	Other	8.1e-30	2.5e-27	1.3e-05	4.5e-25	1.3e-17	1.8e-47	30	288
LinJ.20.0970	MAQTLCGCPFAEVMCPVLVMESSRARIAAAAIRNPDPASSSAMTVDPDTQRQGLPLTLGRPPHSGSSSSSLRHLDSPQPLASNATVLDRKEDDMAEDSRGTYHQAAAAAANGDASDAGVDDEGGPETNSAPASRILKSISKTLMGRASSSSHNTTTNAVTMATSTAATATGTFTPNHSALPLEKLNSDSPTPPPPCAWSLVYANDAAASMLGCSSVDEVTTAAFDNLLCCFALTLPPSASAGSVRSSMPLVTAAAATDGASVPFALASLPATASSSSPQAACFGEKEMASNDENDDKGRQKHQQPSSNAVQQPGWREVQNPGELFALPNHNYVILYSKRTSAYYAALAVPSHQPKMSQRTSVDGESTPRMGSPSTMRNQSLCPTIQQAECYPPVPRNPS…	Other	Other-unique		191,6	2.5e-54	0,825113133		unclassified	Other/Other-Unique	AGC	1.1e-31	5.6e-22	1.4e-05	1.5e-31	4.9e-35	6.7e-30	2682	3156
LinJ.29.0380	MGDSQHSSVHSRYGGGQSSIDVSSLMTVNVAGLRNSGVLSPLVWQTPRPTSSASLTMLGLNRRDVLSTSSLAPWSMTPKAGHQRQQGRGLEHGSVPTPTQSSSSSSQANDAATTAGSPFFAGAASLVASAEWAALITKLGDFYDFVVRLPGFHTDDRTAFSAMSSRGVDGDAEHKSYHSSELPRSPEPPGTLPPSLQQSRDPQRREVLFPDPAEAARQRKTVRSPKSCDASVTHEIVSASAVSVSSEASRRRNNNAGSLERNGKDEESEEDRPSTAPAAGPRRLNSTSRCLSQAPDAEAPPGVTTAFDRYLEQARHMILCADSSEVDRAVALDGLLMRCRELFDLLRDMYTLAHVPGATADRSHLSMVKVLPYDEVSTPSSTSVSSTSSIPPGPALRTQ…	Other	Other-unique		129,7	1.1e-35	0,817071859		unclassified	Other/Other-Unique	Other	2.3e-33	5,00E-40	5.4e-05	3.5e-26	1.4e-36	2.9e-47	451	1010
LinJ.08.0540	MRAAAHHHHLPPLLCASTFHITRIRSPAAQHTPIRNAVRRGTRTNSTAAAVNVSAYSFAAPPLTNPYAYAASPSPSSAPSMRTVGVAAAAAAMSTVHAASVTNSGAAAHTWTNGGRGGHGAAHALTNSGRDVSLVLLTVACTLLVVTIVLLIVGVRLLKRFAAAVAAAEGARGQDILSNNLSAGEAAAYISVGIVDDDDEAALHTDNGDSRTQLVEYADEREPLLHHVRGRGGGAGRHRRSASRQHQQPGRRTTLAVFEALSILLGVSSTPPTADASSHGAAAAPRRRSRSCQAGSSAVPTPENQPALRSSPQQQRHAGRRAVPDALAADENSRGAFRSGPQPTWHSNGSLSRSGAARKCDEAAVAPASASPAPASHPAAAPGSSAAPATADHGATPPS…	Other	Other-unique		185,1	2.4e-52	0,833601274		unclassified	Other/Other-Unique	CAMK	2.8e-13	3.4e-23	0.0075	1.7e-18	9.8e-09	5.1e-16	1667	2106
LinJ.10.0880	MPPKKRKAVGSKRDATTATAAAAATAAKTRQRKTAGTKTAAASKKSTFKPAPKKRAAQLPCTSPAARMASKAATRKANIVKVTAASATKTKAAPAQKPSSSSSSHTSIRAESQQAANTPERGPTAEKIAVSSAERRKSSPSPQPPVAAEAAAATAPAPAARAHRKGATVKHPPRTDEELDDGGGIASSAAEEKTERTYRKDAHGNATAAPSTLTARTSTATRSSRPIVVVANNEDESEQEGNDGEDTIFFGSDVVDATRSDGDARQSQLDAPPPPHPSLAASTAAAVEQHLVTSPEVLPTHPLRLLHGGAGGRGGSSSSSSATLDLRGCTTPPPPLLQPAVRGTRKQTSDGNNNGADSPSRQSAESSPEALMADSESKPSSHRWQRQLLAGGTPATQRL…	Other	Other-unique		33,2	1,00E-10	0,702091624		unclassified	Other/Other-Unique	Other	2.9e-11	1.3e-11	0.0071	6.7e-18	1.2e-09	3.5e-19	1311	1745
LinJ.20.1370	MSTASQHRKSDSAERDEVNVKNAPKVASEAEINRRNVVFAEALRCACIAMRVGDDPGYIWTPQRLGAGSFGTVTLAYRHEGDAVWRKTAVKRISLRKEMRLSAVLEKVRCAGREVALCRRAGVSPHVVPMYEPWFDCREGVIALPMDAGDFSLEQYAVHCGFRFPPLVLLSMCAQCARAVAHLHRRGVVHRDVKPDNFVVNVFDTAGGAGAGGDGGRRDARAPLVRILDFGLACGVEEVGQELKRCVGTPHYMAPETFSHLCDCDVPAACDVWSLGVTLFRLATGVFPVFEMDKTWQQPPFTALHSGKLWLPSRNLFHEPLSAESLAVLSVAASMLVLDPRYRPTADAAVLQLQGFQEAFSHQIQSWPPGSGPQPCRVWKRTRK	Other	Other-unique		85,9	1.7e-22	0,786256024		unclassified	Other/Other-Unique	Other	1.5e-16	2.4e-34	2.5e-12	5.9e-30	1.6e-10	1.3e-37	59	366
LinJ.36.2760	MTLNQFKSWPSKYPKSALEDTAPVRLRANSSTAASASPATAPATSTMPTSVLYSVLLRASVSRNAVSKNPAERSPHSHTVYDIDSTVREAVRAEVERLFPYRGAFAEPPGGADVDRATPAQRFFGLAPKAEEGERSGCRSACVARVNVYRHISEPDTHNPRAPVPSTTTAVAATETPSSSAARQTSTSVLQRLSGGPRVVIKSLKRKKTLAVMGATRVPAPSMPESAEAPKQLFAPLLAENSIGVGGVMRDQEASSCTSPSAVADNSHRFTVVSATELPDMQRHLERLFDDFAAAVEQCRAALDQQQLQSSSPAAWQTTKKKRGVASEEPSVSLLGEEASASQHPQQPPHCTNSNHRPGNSTVLSTDVLPRHNSHHPVSDFLSPDRIPDEWRHDHGTVA…	Other	Other-unique		76,8	9.7e-20	0,809409325		unclassified	Other/Other-Unique	Other	8.1e-12	4.9e-11		3.3e-12	3.5e-07	4.8e-20	2908	3449
LinJ.34.1950	MCEVLDALRSSSVGLLFLNHPEVSFSNRSCVICIPDFHQDETIDGYRLRAAYNAGTIGRSYFATRDVAALSSRCTPPHGSSDSLSDDAARGPVFRILKVISFVLRRRLLEEITAEQRVLVNIVHQNVLQISDVLNDEAKENMIVITNYHAKGNIGNYAGRLSHDSDKLRRILTEVAVGLRILHSHRVYHHNLKLDNVLENGEGHFCIADAGFWRLFAVQCPEDLVFNGELACLPPEVFDPEGPYATGEVNVVSDEGAAGVAAVDIWGFGVLMYRLAYGCDPIEIAECSYAQVHERLMGFDLSFPPRPHWSFAYDIEDAIRLCLQKVPSKRPSVLRLLQHPFFKHSLVVGTSSLMRKMSMTSSFAFGGQMVGSFGDRTMSAPGLRGASMSSMAVPNYRTQ…	Other	Other-unique		24,5	3.9e-10	0,662159834		unclassified	Other/Other-Unique	Other	4.4e-23	1.7e-23		1.3e-13	6.6e-22	7.2e-29	46	717
LinJ.03.0330	MLPADDELAASEGSSHRQRQPQCRSGIEGDSTSSSRNDAGNSVNSGSRSSSGGGDRGATARGPFVDMEGSSGEANVPIGRTLSDDGQPQNARPRSEDPPAMASLLSRHCLDDAVAVDTVEGGDSTDNVDDVRPGSPFLHRRNRLRGPPNATVMAPDAASRRAAGSRHSSKVDLLEAQEDPPMLSSRQRLLRPVSSDSIVFSIVSSNSSGDELDGQGSEAARARLHAGDGDDVSSLLPSTSALSGPASSNALLCPRTVYDADDNGSGTGKDGVDSGADSMHSSPVAVTLWGVDRDLRRKRIKKVSHYILGPLLGEGSYGVVRDCIDLNTDNADRRFSRCAIKIINGNYAKLDTSAAKPSKASSTLAAATEDGTDGGARAGTRGTLKRTSGIQYRREEDLK…	Other	Other-unique		100,8	5.5e-27	0,744759504		unclassified	Other/Other-Unique	STE	5.1e-24	3,00E-18	3.2e-06	1.4e-23	1.4e-15	4.3e-19	303	995
LinJ.26.2060	MGCKSFKGRLGPLNRGDDGDPNDQLPSGKKGKALNNFNGVAFRGFGVGAPAHNNGKAGGNSIAAFRPDGETANAYYKYVMELRRVAVAQGILPSVTDDAIVALDATGDKDGTLAGTKGATDKAFHRSTNDDSTNASGQHVSPPARTLTVYQLQPLAGDTCIAKGMYSEVHLAHLSVFTGLSEETVNATLPRNAPARRGNTDGAAACAAGRDRSSFSFGGDVNSTKSLNSGRDIIDATSAHDANTIVGPVSAPAATPTVAPTCAAVAHYIIAMKEFFLHSGYTSSFVLEQVCLEVRRWARLSTYCPRLLRCYQLEYVFADGIFMTVPEASYQFFPGRENHGGNGGAAAGGLSASGNLATGTAGRAEDHRKPLSGSGAHLLASLLNRHSHSSPKSQQQNAV…	Other	Other-unique		-15,6	1.8e-07	0,671399447		unclassified	Other/Other-Unique	subthreshold	6.2e-12	0.0037		1.4e-08	0.3	2.4e-08	269	1064
LinJ.32.1350	MSSGDFMLELRYADCEDHLKMNGYCVHPPVSHECINNKDRSRSCGTDCSDGAAQQCCSHPTALLPPFHKPLVEDDVEDDDRSSDGSDDMVAKAALEHFLMGSASGLMDYSALETDGAANNCSLKSSPPSSTTTTDSSEGSFPCVDEEVLGDLGDVIGYGGDRGSFVCCVPLPPLSRMWKQAPSFAREPTFLEGARCSEVKKAYKKYPTHISKDELSFVSTAYRCARHRERCQSSSSPFLTPEEAHYAALHLVLPDAVVLARGEKVGLLMPLYNCSLKEYLQSLANPASSPAAASNMPASLTVSHNANLHAEDADSSTALCNPQSSTFRSTATYRPIESIPVISAIVFQMLEAVAFLNHRLPHGDGSTGYTHNDLHLDNILLSYDGDVALCDFELVASTP…	Other	Other-unique		-46,7	2.1e-05	0,565490677		unclassified	Other/Other-Unique	subthreshold	2.1e-08	0.0013		3.1e-10	0.00036	4.1e-08	150	528
LinJ.35.2920	MSAVLVDTRGHEYRLEMAVDPERGSYGALFQQATTYRAQRILPPCTGDIPGLVEDNASGACAKSLASAALVTYIPLTTSLQESDITPEAASLHLVLQNIRLRRQVDHPYLRTLIDAFYMNQVPSSPSSTSGGVSSVVVTQGPGASPANPSPPRQNLVKQTGTAEDSGGTNWPAGAAVPALASSSAITALVVVEEYIEGCSLADYADAVAQRHLKQGNLQIQNDAAAIACQLAQVLLHLHAVGHVLCRDLPLDCVHMDINKGCVQVRLPLSAASMLDLVEGSASSAPAAVMASPRTTSIGESTSNAFGEGKCFVGAPEMSEMSDWNEISSAPCGAVPLYADVWALGLLMLQLCSLNHKNLSGATNATERLLVIRSRLPQPAALLPADTEEGMTELIRSCL…	Other	Other-unique		-51,8	4.5e-05	0,600144019		unclassified	Other/Other-Unique	subthreshold	6.2e-11	6.7e-06		1.5	0.00022	1.6e-14	15	424
LinJ.35.4690	MLATPSLPPLSSSGNQQGAWARRILKSDVYPSSLEAIRARVEALRGRWRDGGAAHIVPITRVVCTPLYLRLEVDESLALELLGPPWEYERHSAPMGERDAALCVLSVAQLLSRLHAVGVVHGHLQGGVVWHHTGDALRIVVTECELPITALVPYGGVGSEARQCAAPEILRGDPYAGAADVWGLGVLLVQLLLGSSKPVCTADLENSDLLSPFISSLGPSAASFVLPCVKSDPHARPLLLQVLQHPFLASALPVHGNEVGDEQRNDCSSEDSNTSEGEELEDSDTDST	Other	Other-unique		-71,5	0.00091	0,478497673			Other/Other-Unique	subthreshold	3.9e-10	1.6e-06		4,00E-05	4.2e-05	2.8e-11	1	250
LinJ.20.1380	MQT*LCLQLTHAAPTPVFERALRCACIAMRVGDDPGYIWTPQRLGAGSFGTVTLAYRHEGDAVWRKTAVKRISLRKEMRLSAVLEKVRCAGREVALCRRAGVSPHVVPMYEPWFDCREGVIALPMDAGDFSLEQYAVHCGFRFPPLVLLSMCAQCARAVAHLHRRGVVHRDVKPDNFVVNVFDTAGGAGAGGDGGRRDARAPLVRILDFGLACGVEEVGQELKRCVGTPHYMAPETFSHLCDCDVPAACDVWSLGVTLFRLATGVFPVFDQDVTASWLPANASSACLGVPHLRSPWPRVLERCPAPW	Other	Other-unique		47,8	1.1e-11	0,760415251		unclassified	Other/Other-Unique	Other	7.7e-15	4.8e-32	2,00E-12	4,00E-30	7.3e-11	6.7e-34	37	306
LinJ.28.1780	MIRKKVLSIGNNSATLLVQDTEAGGALRVLRRMNVAGWAAEEVSAAVRMYEELQKRRLRGFVPIHTVLIQSSFLSVVASYASEGDVTTLIEEEEHNSLEEASVLRWLCACALAIRQLHLHNLFFPGLTGDRLFLDHHTGGTANLLLGVPLPLPVYYSQLQERKKSGLRVELDYPPEVLAAAAAHPNGSGEAANHSARSGSGYHPTLSDVWCLGRLGVVLLTAKGTNMARRSGTARQLLSRMMADEPATRPSMESVVQSLVALAGAVSLGQPPWPSHPATAPSTISAHVASASSAPAMSSRQPHIAASGSAGGSAAIVVQSAAAENRSAGGGAPKAQCTTKGASHGCASSPPPSSTTSSTPPDVPSTRVHNSQRHSAGTPVTVEHSSPPPPMSAPTPHLD…	Other	Other-unique							Other/Other-Unique								1	262
LinJ.36.4750	MMRASQPCRDAPLCNIARGLQRIASAMLASTRGSEAGVVSGAASAASWTANSADGSVDPEVAQRYTSSSLTLPVDVAEDLSQPTTPKDMQYKRVPSSRVGRAAGFASLFMQLGWEKMAGSIPASGLLSERGHQHIVDTLCRMRGAVLKLGQMLSIQDESTIPPHVAALFERVRDQAFAMPPAQLHHTLAKEFGNANWRTDLFDAFDDTPVAAASIGQVHRATLRPGAAGTDPTEPPVVVAVKVQYPGVAQSIDSDVANLKMLMSFGVLPPGMFVDKILQELRKELSAECRYTLEASKQMRYRDLVAADPALSSLFYVPKVYQAITTDQVLVSEYVRGVTIDQIGKRPDVPQELRNYIAENFMALTLKELFVWRFMQTDPNFSNFLYNAKDKRVYLLDFG…	PKL	ABC1	ABC1-A	-135,7	17	0,508106702	Atypical/ABC1/ABC1-A	full	PKL/ABC1/ABC1-A							0.0015	174	425
LinJ.33.1370	MALLSSKAARKWGWRCLYAAGILGVGYVGADYATDNSLTRSLRTLLAFGTIVCTYKFTTPTTPEELSSMHSRVARIILDTCLKNEGLYIKIGQGLNSMSHVLPREYTEVLKVLLDRAPPVPMAEIRKIIRAETGKEIEELFVRFDETPVASASIAQVHQAWLPPPADGSSAEPQRVAVKVRKPCISTQSVWDLYIYSTIMTLLKLLFDLPTDWSRKTVCDALVREMDFTLEASNAKRFRHAFRDNPRLYIPRVHDAYTSKQLLVLEWIEGTKLNDVESIRAQYDEKRVLTTLFDAVGDMVFKHGFVHADPHAANVLVRPSPKTNPAPATAGTDMAAATTTTTTTSAATRHATAARDSSDYQVVLIDFGLATPERVRFRYQYALLFVSLFTHDKESLRRV…	PKL	ABC1	ABC1-B	-121,2	1.8	0,504564342	Atypical/ABC1	partial	PKL/ABC1/ABC1-B		0.073	4.2e-05		0.0039			115	371
LinJ.08.0240	MTFRFSRAARYGAAAAGFMGASTVAILLPPRETIPPVLLPSRVLFEGIGRVGRCVYAGGQIYCDYAFNVTQEDGQEQWNEVHRRCAERLVDLAERNGGLYVKAGQIFANMSHILPYQYCQVMAVLQDAVVKRPYAEVVAVLEKDLGRPLGEVFSYIDPTPLAAASLAQVHRGRLRDEDVEVAVKVQYIDIAQRFNGDMRTISLMFAAASYFFPGYDFGQIIAKLNDTVAAELDFRIEGRNSDRAAADLRSCGWGERVVCPRIFWNYASRRVLVSQFIPDAVKVSDRAGIAAMGLNVKEVATTFFEVIAFQIFRTGFFHGDPHAGNVLVHKLPDGKPQVVLLDFGLCAELNAAQRREISDIWTASTTHDTPKITEIARRYDCDDYELFASCFLQHPYEYF…	PKL	ABC1	ABC1-B	-123,7	2.7	0,452034131	Atypical/ABC1/ABC1-D	full	PKL/ABC1/ABC1-B		0.089			0.0071			126	348
LinJ.36.6350	MRVLRGKVGKVVFAVVGIPTISVAGLSGYVQYRQRTRPPPRVLKPLVDANGNLILEGRVVSRPSRIAVCWRLVDLALIFIPVAALYFIMSLRKEWYDRWLEMLLAAVQRAGPVFVKIGQWSCTREDLFAPEFRNIFKRLYNEVDVHSYEDTLRILGEELKCDPLTVFESVQRETVGSGSIGQVHLAKLKNSNRKVVVKVMHPDIIETIVLDFTILDNLAKKVDAWFPHLARYRLPSLSLAFTTHLAAQLDFRMEAQNLERFRENFKSERYVEFPEPLMSTQRMLVETFCKGEPANPEFLASLPPHARDVLANKGLNTWCKMLLRDNFIHGDMHPGNILIDCTSDPHEPTVTMIDVGLCQQLTEHEGAVTHDLMESFVRWNSNQCADSLLAMSDSQPYAN…	PKL	ABC1	ABC1-C	-87,9	0.011	0,457656512	Atypical/ABC1	partial	PKL/ABC1/ABC1-C		0.012	0.021	0.0022	1.1e-07	0.24	0.014	147	532
LinJ.10.0650	MSAAELQRRATALSRRQVRIFGAVATGCGSLGLYVCYKKFFLPERLREDQCRRVLMPVRRTKPYVVGTSMGNGLLPEVRSMPKVVFFFYVAYRIALLFVGSVPVLWYGFLTYSLRLCPERIFYEKILAFLSSMGPSYIKLGQWMATRPDFFPDQMCKTLEKLYDSTEPHKWSHTERLLRSEFTDGPCKGHSALRYISEIEKVPIKSGSIAQIHRAKLRESIDGIPAGTELALKVTHPYIREQVSADLAAMRLFVWVGNRIIPGLRYFNLDSSINEFSSLVQSQLDLLVEGDNLMQFRYNFRSFNGVIFPTPLLSLSTEDVLFETFEEGEPLQDVVYSEEHKDVAELGCHMFLKMLFEDNFVHSDLHPGNILLRTNKTDGLRQYYPDGKRKLRFEVVVLD…	PKL	ABC1	ABC1-C	-124,6	3.1	0,478134441	Atypical/ABC1/ABC1-C	full	PKL/ABC1/ABC1-C		0.13	0.002		0.00019			196	529
LinJ.25.0690	MDLSPLQLHDEAAPLRRSTGVAATFGGLSPPLPSERQSIDQPRRHKSDKHHHISRDSSPNPTIGSCSGDAPTSQASLPLLAGMMASRKELFTELAIPSTQSMNGQQQAQGMSSSPADAAQPSTSQDGVGTASRALSPRALSTLGSLGPSGPVAGLLATSPPGKDLSNAALRGGFLSESISLVESSVSSISRSALRLHRGRARDRLPSDREDSSGMGGGRNDDVPSQVQLPPITRSLTSASASLRGRQFPTALQELEGSSAGIGLPTLSCSSSLNSMRHEDEGPCLAPALKIVLEASAAVGQPPRPLHPAALPRSSDERCDVDSIKPSSSFSLVQSARRAIAMGMGSDDDAKTRGHQPTPIEVSDRGDGTTMLATAPVSLTVEAAPLTLTGGLTGQSSSR…	PKL	alpha	alpha-kineto1						PKL/Alpha/Alpha-kineto1								1114	1326
LinJ.36.4760	MALVKTKLAAAPQPSRTPTPGSSPKEWTPPTHTHESPEHLSTDEPDVLVPAHKYVYDVKTCAWKGVDTMLRVLHPNRGLSQGTMRVCFALEELDETGFSSRMVAKMFRHNISKVVESDYFNEGEAQCICGIFAEKFNRVQVPAGFQRHIVSFLQCETVRIKLSEVPEAYQHKRSGFFSYRTTDSADILFTMEPRLAGNFTKYTNNFGDVYDGFERRQSLEEEKKRHRVLMAVEAFSHFTLVESGGSMLVCDLQGVNDFLTDPQIHTEDGKGLGMGNMGQDGIRKWMEAHVCNEVCRAIMLEPLSKGLRNFTRTAENESRVSYYQILRAKLRSQTPVRPEDIIPLSKPLSLMSDDERLEYAMRLSALLSE	PKL	alpha	alpha-kineto1						PKL/Alpha/Alpha-kineto1								44	303
LinJ.36.4770	MEKESLEAPNSANGSFSVVNHDLVKPSDARSKTNSNATASATRPSRDRADSVRVSRQHMYVDIDQVGFCNDATSMVWVPNTGGPTSSLRTNDKASSTKGGDGFAVPSSQTRIPAIALAGYVRSSIVGDAAPVIVRGHKYVFNNSTRRWLAHPITVRVLHHNRGIHQDKYFATFAMELLDPVKPATPMLAKVYRHNIDLVSETDYYSLGQAQALCEEFAREYTCTAARSHYVKFHLPLLTNRVVVRLDMDSVLDPAVRTARKGFFSYRTQDTRQVMFFMEPNTVACEALGISFASREVDEGKCYSRGDAMWSRDIYRDIADGFSHFTYVRSRACMVAHGFVRSNGYLLDPLFHTTDSERFTMGDAGRSAMEDWVKRHRCGDTCRALGISNFNNDGERVKK…	PKL	alpha	alpha-kineto1						PKL/Alpha/Alpha-kineto1								102	1111
LinJ.36.4780	MNPATQDAAAAEEESPVVCTAKKYIFDLHSYAWKESDCLIRIPRPHKGMGHGGMRVCYAVEDVDEEGAGTPMVAKMFRRNISDVVEKDYFNEGAAQCMCEEFANNFNRIHLTNIHKPNISFLQCYVVRIPRDSIPVASQKKRTGFFSYKTQDTGEVMFVMEPMLSGKFTKYNSNYGETYREDKKAALTSSEAKRRTEVFEAAEAFSHFTLVESGGSMLVCDLQGVNDFLTDPQIHTEDGKGLGMGNMGQEGIDKWIEKHECNEICRALGLQPLLGAVPSSTACAKEENLNLGLRAQLQSQNPVRLRDLVPLTKPLEEMTEAERIEYALKVSRLTD	PKL	alpha	alpha-kineto1						PKL/Alpha/Alpha-kineto1								13	273
LinJ.16.0120	MPEEVVLMMDLKGVLTSSPFPAARRLAENMMRCVFERASSHIIVKRIQERPVPFLAKKYSNFFFTVAKFTERTRGLKGAFERLELGELNRLEFITAFREEIDFMLLALSKQNPEELEAMNIAFPKKVDALKKRFPLLCDPVVQVHIRELLDVEAFLCTIEKVSPRKNVLNLLHYLRTKSQQEIRLFAIGNAWEFEGQYRRMVTAMKYSVTDSVSFAYPVICPVEYGESAGSYQNSFQVTGLFDGYVQSYISHKRKPYPDIFMQALEEVRTSRVPTGEALRYDMKPNIFYFDDVEAHCEVARGLPGNAFTDVLLIEDGACDVYKDIVRALKTVAEKDPFWAEVVAGVEKEIAPMFRPSRTPDGRPTSWVTEELHNYSNNLLFVGPPPNDLCSPVSTLEKD…	PKL	CAK	ACAD						PKL/CAK/ACAD								462	761
LinJ.27.1330	MVQFTDMWITDDPLLRQIQIVEVVLTHCASVLWRHNEEKLKSAPEWAAKLRALLKTKAKRLGGDSSCRSPESCASQRSMTQQKKHNGLAAASADAIVYQKNSKEDYPPQNTPTPQLLSSQQSFQVPLSHKHATAGAALPGAIPTTQGGSVFADEPHSATHTNLNTFSESSTCSSTSRLHYPEVGAGNNRVRHSPAGPLPSVTPDVLLSSCRSTEEHLEELGAPPTAATTRHNEVAAVRERSSPPIERSNTPELPSAPLQMKRLSGGITNELFHVYDEDDPSASVVVRVFGKETDRVISRESELFYQSLFIPTYVHGSNFLVYDYLDGYYTLPYQDMSAEAMPIARAIAAFQVRATRAALRDHGHPLLRDSQNKDYWKIVDNQMLAAEGSTTSSHDTYKD…	PKL	CAK	ChoK						PKL/CAK/ChoK								250	634
LinJ.29.1550	MNDIRFPGWIKSSPTLVMASVLAQLLTDECAEATSSATAGAPRPPSEACVPDGRERWPRHNFGEDISSSCSDGGGGVDLSDSDASECEGCYDPDRDAMHSGGGVDTGYLRMVDRLLELNSKELDSLPPAAATAAATTYLPPKAVTAPATAMQTAIAGSWPRGSGVLFTRQNGGVSMSNLGASPDILRNPRVRTLLRLSRLNDVLTRAEAAQPLISRRTAAAMVSFFAFAVSCRYSGLPVDRTKGFFTECSALYTTLLSKLRSLRFGGGVSLEDFTAALVACGLKLRCDEDVEGDEKDGHGGTNEAGVTGAGTAGIPCSGRSNSSSAVASGAAPMGSCGGAGVRTPTQPSFGRDKNYGLVGFGHRALDAIFVRCIPSNIDECVHDPVALGVLRGISLTHS…	PKL	PIK	PI4K	-146,1	82	0,377950565	Atypical/PI4K		PKL/PIK/PI4K								2286	2658
LinJ.36.3090	MDEVINVISKCITQLNLFVDGPAAHLSGTAAPTTIETIRKCIADHAYLFTDHRINGQRMWELVCSATFTVGEPRTPTTAATATATLLSLFRRLTDSVAASARAPEADILKHLVKLLRDAVKPPLVRGASPGQLRCLFQAAMRLLKLLLPLKKRADVQTECLHLLLALMQLSDLQEAHCAVVASGDEVAQVAKLCADICGAKHDVALRPQNASMQLLGCLCEQPAYVHALSGQLAERILKCFLDVARNLAQRAEVNQTLGEGLLRGLAGVLGSFPLRCEEDAPALTLINNIVLSALMLGETSTNYTFCLSALFLLRRRASDTLAPFTLLCAAEYSVALRSLWMHRNKDVRRETHAAAAVFWSALSSQLQQRCSSEVADANTTRNTAASHKLHSIVEFLLR…	PKL	PIK	DNAPK						PKL/PIK/DNAPK								3781	4124
LinJ.24.2090	MTSTSVALIASVLRQPRVGDDLQWVRYDAPFRTAQDYAAAEYLYRLRLCSLRLRSSLLSPSLPRTGPVSEVAHLLPHYPVQITAQLVYMDEPLSPVVESAAVYASAAALLPPASPVGGDTDTHAEMEVVYTFTDEWLVFPLELCDVPLDASCKLHLWHRDTHVAEAALHVYSVAGELCVGQRQLALSTGGDAPSDEQLWSTSTRAAELLADFHRGMMPPIPWLDTLSIQQLEAEHARHGNAVVRRGSPQSAKDPCGAPTAILTLYLPAATTAVFFEPGVARVSDDMKSLLQHSDAADDSCDFTQRPFPDQYTFFKEHNLCEAKAAITSKTQYFLSDSSAPPGPKERHQLASLLRRPPIQLDNVAGAVVTGAGAGGVGGGRLEETRLLWKYRHFICRDGK…	PKL	PIK	PI3K						PKL/PIK/PI3K								707	1087
LinJ.34.3370	MGGIPKRRAEAQRRSMLKNLQLISFTDQSAEEQEMCVRQLYDTDISTLEECLLQVTHVCITHPNPNAQELLHNFMLWLAGRSLNIALRLAWTVDAVSAFYSSTGFAGRLKHIHDKLESYAINQGQPAVPSDSTSGGDGSRTSSDPEEGLGDVDASVVQRKEVRLKLYNDERTFVTTLTNLSNTLRFFPDRNYRKDELRRGLRVLNQRLESMRLVHPLCTSSESVQWIVNISVEDCTVFSSRERAPCLIRYEVIVDDTATMQDPTVTRLRQPDGRFRVRADSDEIFVPAPPPGSEPRAAPLVEASGSGAVEDASPEALQCLHAVFGESKKARMARVRKSSPWGAHPNWSMNAMIVKAGDDLRQEELALQLIHTFQCIWQEAGLTVRVKPYAALPTHRDCG…	PKL	PIK	PI4K						PKL/PIK/PI4K								165	611
LinJ.30.1840	MSDAAAATAAAEAATTARTENPVAVCPATPPPTNCIGSVWLGVYDRVSHTRFRIHIEDPVFLCILSNAVVPAAESDGSLPFEIQEFVEYLDAYERERLRQAYAARRGPNTSGGAVGSGRCGVHGDPAAAAATAGSCGAGGAVSGSGAIYSGVSGIPSMCCLNSCSPAGGPVPRKLEEALRETLSENSDFFFRVSSVAYHLDPNPQGASACTSASASAGSGVMGNAGVGARSPRRGEGLASAAAGGVASLLTNTIAAASATGPPPRRNYSVHSGYSAAFHLCGRLFADVYRDHCRALAQKIASGFSGLRVEDCVKFRKAVWSGFHLKALEPYRSGARSESNLELRWVSEKIKDDQHLFPSRGVAPQQQSSHVSRLVDATLSYVANARLRGRPSSSVGGNA…	PKL	PIK							PKL/PIK								929	1329
LinJ.02.0100	MESFLANVDSAHLKARLNKIMADVNAVTSDAAAAAVSAKSSEEAGQCVLEFVKFFVSVAEQHGTTPHAVLGQHVVSNVLIFVLERIVKPNLMTYCRVAEKHAAIAVAASGDTTSPARCRAAKLGSGAASAATGRRDALEARRRRLRRDIIRPFAQLFQSLHTSLAEEGEPLMTWATEGGGRTLGATRRAAALRSGGRHEELLGSASPSYAPPESSSAFGGSRRGEQRAGEWRGRDDVWGTGDSAHEDGLLISGASDALSQAPLLWKSASPLNILCNHILEVLESQWLVAAVGADYAALLIEVLRWSGYARLITPTYLVRLSECLVTLIQRVSTLEEADTDVLTVAPNLVAQAVADGRLWVAAPCADDACLYAQVLMRLCALPQITTAYPPSSSTATDAG…	PKL	PIKK	ATM						PKL/PIKK/ATM								4535	4906
LinJ.32.1520	MEAVIDDEGLEPAAVRQRTERGVWSPSNNSRHDSAGIRDELAGIGEQIKTLQFQLSSNLSPETKVSEVVTQTLWDLLWRLRTFLFLASPSAAHQWRIGGALFNVYYRRHYGRDAAHVAIALRLYLVLLRFTAVCPAAALHGCLTLFGVLAVLNDPRLRPWKDTSERLLEGFLFVSRALHRSENNVFAQLINVAFELLSEVTAHFNGSAAETESALFLQLSVEPAAELLSQTEGSLPPSASPKSASGAESRARRLQELFSTCTCVETPYEARCIQVCLLRLVVRLSEERLLLSLSPDRVGLLCDVACHLVSSAVPGAEGGVVNRVQHDAAWHTLRHFAVVDRRLLPHIQGPLILSVLAAQWSRRGAQTCSSIFNITVAEKALFDWCRRLSTEELDSLVVA…	PKL	PIKK	ATR						PKL/PIKK/ATR								2832	3211
LinJ.20.1140	MQQMHWTAARGQLSGPQHSQHPSPQASSTHASQKQQQQQHLHQNGPPGLAAAGMGGGSAGVNISSGPAAGASAVRANVNSNAFHSPRFSHPMGPLPPAQNPQQQVFSVSQQPPGAQLQQQQRSPRSLSGPTPNNVVSGNRSGLETSAALAGREAPAISGANSAAAHTSSAAVGVFLSGTRTNFTDFGAAAAYGLGAGGVGSPSGPTANAGSILADANDEEVNQLLRELEFSVDSPHALAVLRDAVDAIEARALANFDPLSRDTFLEQRIRDVLTELSRTSNERSLLLAVSLIEALIPIAYTSPHSKYTRLCRSLSVLRQSGNEKAAREAQRVYKLLLEADARYPGPESPLKAFVQKELRENCEQALLQLHGRVQQAKAAFPAQFFSVMLGCAATAEVNP…	PKL	PIKK	FRAP						PKL/PIKK/FRAP								2884	3297
LinJ.34.3750	MAETLAPNDVGGISVTKLFSSDSTAALGQQLSSIFSNLNSTPNDRQQRAEECLSALTDTLFLHENELGANESLHERIIALIDGTFCTSVDKGCSSFRVVFDVKWKDQHEKRNRCFVLLLSRAFKCTTPEDCLKVIQCLGEVLEDNIRTTTDLLADNVEPLLRDLFAADVHRRTVACEVLAKIVSTTTFIIKRNPTLLELLTSSCAPLVTLKDAMETRNLWHRTALIRLTSALVENCYEVTPAVAKDVADLVFRYMRAAEDESQLVGVLSALIHVAVTPAFVSAPWDLPQLVRFLCETDWSVYAVATRVAAVAAINKVAFFFCQEEKACYEALRTRSLEFISLDDAVEVVTEGLELIKEMEVLERELHLGTAVVNALCACIQRLPHVPIIYELLELIRER…	PKL	PIKK	FRAP						PKL/PIKK/FRAP								2114	2480
LinJ.34.4160	MSSVDSDKLATSIRALAGSRDERIAFVTEGVKQAKELQGKSVQEYEMVVSSLLMCLESFEVVHGTSLDVLCELTVLDILLNLDLSVIQLSQCNSYLRLCLMAVNEIPVAVAAAKTFAQTLSYSMTTDFVRTQIGETLEWISLSDAKSQPRRICGILVLTEVALRIPMVILPRLSEVFDRAWDCLVVHDEEVRSRALCLFTLCAKLLVNRPAAIRAETCDALMSHLKGNLASKSKGKRIAGLLAFEPIVINSIGTSNIRYEDLSNLLVPYIMGGGANVNADTRELLFRCLVVLCRFSAPQFVAHQLKESVRFALDSINRNIQRNTAFEMLSEIIPIVGKTEFAPFVDDTCEVIKTIFEKSPSPCWKALQCFSIICKECRPSKMETYVESCIENVFVWGLS…	PKL	PIKK	FRAP						PKL/PIKK/FRAP								1979	2438
LinJ.36.6580	MESKGGVGSSNGSGGTSSNRHPLIGQLRPIFQELESATPQTLPSIILKLEYVIEEEKDALFHRNSIKSYTANARTFPNWLNAQLRHLFEQPQTHMAGVQVLRALLPVEYVELNEMTKLFSELLVRCVLETADYNTAVEGGEVWGLLLNNGSSVVEGIIINCLQFSLALLMRGGHDEIFLREDVSHRGVDSEATVRSAMSPLVDSSRQGENAVLTDDDRFPKATKLSGCIFIQQLVRRVPSTIAPHVHNILECLRRAILDSNKLVRVSGGDALFYTLTISYRSTDPKFYSRWQNTFLEDAERSVMYGSDVVLHGCLLAFNAVLSATASREAEGRAVGFSNQGRKHILQFWTFINDNLVSTSHNSDVRAEVLNALPLLAQYDSTTFKEISVKHVRALAAAV…	PKL	PIKK	FRAP						PKL/PIKK/FRAP								2075	2582
LinJ.29.0250	MRFAKDAELLQYMVPGSTLADIVSSEEDADDYDAYFDAPAAKAEGVSGVVPGEGSAGTGTNAQGVATSLSKFQPAQHKNADAKVLGRIHIDDYYDGHGSGGGASGGAQSNQRVLNELRDMTMSSRFAQNAASKNVDRSERATVENVLDPRTRLILYKLVNSGILSEINGCVSTGKEANVYYAVSGDGSPAALKVYKTSILSFKDRDQYVSGEFRFQRYCKSNPRKMVRTWAEKEARNLIRLQDGGVLAPAVKLLRQHVLIMEFLGEDGWPAPRLKEVTFPSAKALDKCYLDLCCTMRKMYARSHLIHGDLSEYNLLLYRGRVVVIDVSQSVEYDHPRSMSFLRRDIVNVNSFFRSRGLTGLFTLQDLFHFITADPAKSGWQRCQGPPNDEELMARLKEI…	PKL	RIO	RIO1	-135,2	15	0,487116847	Atypical/RIO/RIO1	full	PKL/RIO/RIO1		0.0085			0.0002			136	373
LinJ.30.1420	MVKLNVTLLRFMEDEDFRVLTALEMAMRNHDVAPTALVERIAQLPHGGCRKRLNNLLKHKMIHHENTMYDGYAMKYGAYDYLALRTLSKRGTCTGVGHRIGCGKESDIILVRDEAGHECVLKLQRLGRCSFRSVARNRDYKGNGRARHGESWFYLSRLASQKEYSFMKLLYDEGFPVPKPIDQNRHALLMELVPGTLLNNITELGDASKVYRRALELMVKLAESGLIHGDFNEFNLMITDDQRVIMIDFPQMISINHPNASELFDRDVQNLANFFHRRFKVDTTWFPSLEKDVVRKGELDKQVYASGHFTRKQQEDLERLMLEGFQRSEKSDDEAGSQVRDSDASDDDGDENASQRSDIGNADVDAGVAGKFTSIPGGARGGESDEEREDSSDDDASEG…	PKL	RIO	RIO2	-112,3	0.47	0,512833441	Atypical/RIO/RIO2	full	PKL/RIO/RIO2		0.00053			0.0051		0.0077	65	295
LinJ.21.0190	MRLCAPLGTHTAAFRAGGTPAQEHASTGMQRGMEKTMSRDVDVESAFTALSPSAGEKEMVHGANAASGLYCFKDTLRIELPVISSEHCATFSSLADGTGGGSPETAIYRPSETAFSLEIEECTPLSIEEDNARQSAVALLQAGILPKSAGGSSRRGTSRRLPSFIPTFSSLEPIEAMRKKSPVSLFTSIRRKNICSLSMEADLTRGGEPDGVIPCSGEFNRSSGSFELHPDLTTVIARGASSAAPSPERQQRCGSTFTSPAPSQTASSMSLADESEESGDSSDQGIEMDLVLRDASKIRGLRLTWLLYMLIVMVIVLFVLVLVQITYETSRMLTRSATEAVQAQAASLLNSVDMQQYALEKLFEVMREAKITGFSPDSITHIIVRDIICSSLYRAPIAF…	STE	STE11	CDC15	182	2.1e-51	0,831799247	STE/STE11/CDC15	partial	STE/STE11	STE	1.5e-73	5.1e-50	1.7e-19	8.8e-39	7.9e-40	7.9e-55	1452	1709
LinJ.21.0330	MATVDTVRGRYSSYKLLNEVGRGGSALVYRAQDVATRKDVAVKQLFGNRPQDMEDWLREVDALHTLNNHHCPHVVKYLDHMQQHDRLFLVEEFTEHGSLLRRLKENSKLPEDIACRYIYQVLTALYHMAPWGVVHGDLKASNILLFDGDVVKLTDFALRSHGEDDHEDGERRTTAASTPSAEALPLMRGSRAGRGAGEECSGSALSVFRGSAYWAAPEVLAGASKATAASDIWSVGCLAVELLTGAPPYFERPIHNAIHHILKSYYEVLCESEASRVGAAGTSRASTNPATPSAAMGSGDDDGPRGPRKKKNGAKDGCGAAPQKTDVASARRATATTSTHNPPKEPVDAVKTAASSGAVCASDRNEVATPLCEAALLPPLPEDVHLSDECLSFLRMCFR…	STE	STE11	CDC15	187,3	5.2e-53	0,790574263	STE/STE11/CDC15	partial	STE	STE	1.5e-75	3.3e-34	1.8e-07	3,00E-40	4.6e-34	3.7e-43	12	439
LinJ.08.1250	MRDAAATERERLPTPADGDVDSLYEDGTEAETAKQRSTVSTTTLFLALPWLGCTLFLVAVLLYVNVHTFSIWSRLVSMPGGVVADVSVQHRDMARYTVLFVSLALLAVHLAISFCLFRRAYHVLWDVQMSLVELSFMVDVIRTHQHSTFFFVDCVERAQRVRESMRYWVKEFSGFKEICAAEMAVNQVTLRLMTRPRESAQRLESPGDTQLPCTGSGTSSPVQLARGGRLPPDTTAAAFRLPQDAAWSPHVQSVRTDSAHADPGPGRQLAGHHSGSRRSLSFTTEIGIAQVPFEVTLKRRHVALLLLSFLTYRELVRAEAEEARQISRDFIAAVNMCAQRYKGCIVELYSDRAILSWNAFFESAGNYAQTCAQCGECFHDRFVRRFSPESGAYFSTAGY…	STE	STE11	CDC15	191,2	3.4e-54	0,835323864	STE/STE11/CDC15	partial	STE/STE11-LIKE	STE	1.4e-65	2.5e-41	9.1e-11	3.4e-31	2.5e-34	5.5e-48	565	845
LinJ.15.1180	MDPAGRRLSGEQQQQQQPADRAKADADRGTVDMLPPLRTEASPFEQASAITNRSSAASAPLSVAVKVIPTLAAAMSSLRAGDDNDGGGENEGEEEPFLTNGSIALAEFTSLLKPAENNSILKEHIIHLLRDVDAEETLMRIARALEAQGTNETPVNVSATTCTGSSRDVASYTNASQSTVASMSTMQRRRSSAVSRRDATSLETLAGLSFLHSRRGATSPSAQESPSSAQPSEDVAPYNRSTRGLVGPLDTSFNSRSSLGTREEEQRQSKQQDDPLSAFMAASASQLSDATPTLRESPGLPTGSQCRGRRVAVSAAPCMAPPMIGEDSPATALPPLRVVPKTSAEEQQLRRLLRRCHSFSSLEADTLESVLKAMDKEVHAAGAAILEQGQATTEKLYLV…	STE	STE11	MEKK2	261,4	2.6e-75	0,854930167	STE/STE11	partial	STE/STE11	STE	9.4e-75	7,00E-45	3.1e-12	7.3e-39	1.7e-34	1.2e-58	1293	1575
LinJ.20.0780	MSDFSSSSSDSSSDDGIFTRRVEFQQRQRGASSSSSVPALGSSATRDVVAIISESAPPCTVDAVEAPATAGATTSRARSQPPDVAPVVLSERVTTQTSLQSASTGSEDKSSPGGSPVQRRRRRVAGTRPPAIKGALGSPTEPKQQRGRRSSVSDPGSPLELPPPSRSSSRQRRTSVHSMSTADLAAATLVRASSNTLSTSTNKRTGGRGGGGVRRRYPRGAATTSLRALSPVSVSPTASAVNARLLSDEAYLDMFHIPALIAQLSLSLMAAKPIDPRAFTRDWLADRLVSEEDEDDDNADDGGGSTNSGSGAREQGSQVPPSDTAVLTRSTELPSSTSFVFQASGSTMGDFASDSGAARPCLTEVSYRQGRSGQHSRQRRRTNTSGEDEADDVAKTPLE…	STE	STE11	STE11-unclassified	256,1	9.8e-74	0,834544169	STE	partial	STE/STE11	STE	1.2e-67	1.1e-45	1.7e-15	1.8e-39	1.1e-37	6.1e-57	3538	3817
LinJ.02.0540	MIKWNELRLQRRTSQTPLEENRSCSSDESFSLASIWTPNREQELHVLEDRISFSVFELEGVYLNPLLVSWSKPRLRSLVADVAATWAKEGPYSAEFDCISSRLFDAISTEQTCQLRSTCLLSVRQWLGSAQHRWDVTCVLIALLTVSILCIVFLAVFGRTQAVCVVFSTMLSVAVVLMYVVAVFVLHHNTYADAASRYFREEVVRAAQKKMEEEEMAEKRDVGSRSGYRHRGAVKTSRDAADNGCRGYTAGDDDTGVDDEYMEDEISIAVRNLRALTEGSTHPVTNAPPYYRLSDRPHSGKCDNGGAGGGFEDDMTLADGNYASLTSRSLQAGDKAKQQFEEDRENRLLLSRGTFEQHQAHMDQQESHRVHERMNAQQALRPTKQATPSSTSGATGAQT…	STE	STE11	STE11-unclassified	256,4	8,00E-74	0,87486407	STE/STE11	partial	Unique	STE	9.3e-63	4.8e-43	2.4e-12	1.4e-36	1.1e-39	3.8e-51	592	908
LinJ.04.0420	MNSPSYTPYILHTHGRSGDGTAAAAAPAMNMQTTAAAATNVGSSSSSMVGGAGSSSSVGPSSGSCVPTVHGVGYFNTFVKAIHPSDMKQALLPPNMRDRAVVLDMTHSNQVAEATAAHRRPFSSGANSRRNSSFCGNHGHVHHHPSVSRAQAVSQRSYASGSNGGLRSSSSMSGFHTAAGIYNGKNSNHHHAAATHGVNDCALPYPESASAAPHPQPHQQQQPGHPPSPAWRGHLSSMPTVNLGTSPRLLPSAVPAAASDQEDQHRRHYRARSYTVGGRVSSSRSGGGAMVAATAADATTPSASGSVGYVDSATSPSPNRSVSLASSSPAAAAPVFGAVATTAAGQCSRTPTLIRHPSVSRAGSSVETTMTAITATLPPAPPLPAYAESRASSAVTGTM…	STE	STE11	STE11-unclassified	189,1	1.5e-53	0,848772466	STE/STE11	partial	STE/STE11	STE	3.1e-64	5.7e-30	9.4e-06	7.2e-17	1,00E-21	6.1e-43	653	1130
LinJ.05.0390	MSSRSYYSGSGTTAVVPHTISISTAETTPSQAPSSHTEQPSSDQQHESSLHQATASLPMSLNSTMNNKGASAAAAAAAAAPSSHGGDSHSIGAAAKASGSERANWNNPSFAAALRNSSGSINVDGYPPAQAHQQPSHPSLLSHSTDVDDEGDGAQHAAVNEPLEYCGVRLLPGVEQIDFDEGYYVGTIDENGEMAGYGKATWHSGDTYEGEWLNGMMHGKGTYTWADGDYYQGNYVRGRMEGRGEMKDATGLYTGEWADDMRQGYGRMLYAGGNVYEGEWLAGMRHGSGKLVEPAAHVTYEGEFNRNEKEGRGVQTNSDGDVYEGEFARGKPNGRGTYLWADGARYIGMFKDGVKHGDGCEWLANGDWVAGLFVDGEHVDSQSTRHKATVLTPDSSDAD…	STE	STE11	STE11-unclassified	314,2	3.2e-91	0,891442538	STE/STE11	partial	STE/STE11	STE	1.9e-87	1.1e-57	7.4e-18	8.3e-47	7.9e-54	1.8e-68	508	776
LinJ.06.0660	MQPPQLKPALAGTADVALPAAFAGPSMTYDGSSGKCENLDSNPRSCEGDEDAGTYSADYRVYQQRPDDTHNATRRRSSSVGQLSVEQVLTSVAPLSSPPQPMAARTRSSHLPHGNGTSADRSASVSLPPAYPDRFSTHAVGDCPAHHGTVSSSWCCDSTCATRTGEANGKVPPEGDGCSERFSPHRIGSALLSSTAETAPGYLLALIGVVTGMLLFLPWSSNPVHIALMVLSSLVGCVCGLLYWISERRWYRRWRHGFYDASGAAAASCSAGGARGWHVESAVGSAGPRYHDHDADDEVSSVGMCCCAGCVSHLIDRQHFRVVLPTAQLLLLGTFVLVSPQVMATWTAPMASTTGRGGGAILADRGAGHAARYGATLYPVEAVWKTCLLHAWIGMRFSL…	STE	STE11	STE11-unclassified	213,1	9.1e-61	0,849192054	STE/STE11	partial	STE/STE11	STE	6.2e-75	3.7e-36	2.8e-10	2.2e-24	7.9e-26	8.4e-47	2709	3055
LinJ.07.0770	MSSGPLRMPTPSAPSTPPPPTATQHHHTSSWRSWGTKGTGQRVAEGGGSTTTGSPNSSAAPPSVSVTVVVLAALTAATVSVAYNSYKVRSRSSRVYRSQSTTPGHSCTRHGEASDPSHTGDIAMDSVKTASPLSPSTARSDATTCCRSTSLGGCGSTAAHTVAGENPSSTAASENELDEGGQRERDVMAQSPSLALHTDTAADAGARSGNRDMRFALCSAPPLQMAHDSTAEFHDRCATPAASAAPSPPPPETPKALLSNYYDLEPYALQGLAGGAHGWKRVFGLLKPEMRRRSGRDEACAEDGGTAADGIPGRRAPGSLTRTYDGSRVTTTDSPALLRESPGAIVPVTPAAATRSPTRRASAVESMYRSSVVKSDVSVHSRVPGQPVATGKPCTARWY…	STE	STE11	STE11-unclassified	113	1.2e-30	0,806517648	STE/STE11	partial	STE/STE11	STE	3.1e-51	4.7e-21	0.0064	8.4e-27	6.6e-22	8,00E-25	1188	1841
LinJ.07.1050	MDSASGISGSACGSRHNRPRVFCVVCGSCSEHLILRKSGLKCASCVGKSSNKHYAKLQKRQAKKLFSNAFPAQSPTAGLDTASSVQPGDCSQTNRLFSSASSSLPPAVEDYSGTAGVSTERSSTLHPIEEYISGTSVYRAVMEQACYSGENDRSGGEGGSGDRQTLMSGADGVTRSTSDALSKAHQENTASGSHTNVSSSAAAGDNAGDMRRTSPPLMTQRQESGDAQCSDPGSAKSGRDGVGKTPLCRDSSLIPPTPILDKVTEKEANNQAPARCYKTAPSRLPPRHGPRVTKGTPRLPPSAVDVSRVSAAHTVSAKSNGKATGTSSLNGATASPPSSAIKAVPAAARCVEGQDLMPESGNSVLRDATLPPAEPAAGQHHSHPSTPRGDEGTTPLAAS…	STE	STE11	STE11-unclassified	224,5	3.3e-64	0,832913756	STE/STE11	partial	STE/STE11	STE	1.2e-72	3.3e-43	3,00E-09	1.1e-43	1.2e-39	2,00E-51	1031	1347
LinJ.14.1380	MVSPHGRSTFAASILTTGTQLTTGNGTASTGGSAGLGANHNGACAFTPSSLSQDGNGGQSRAPRLASHLFLEDGSIPDISLPPATLQSPAVPDGQQHFGCSGGGGHVSVTALDQSRTPLCSAERRASLYDESSALAAVSLPADASRPTAANFVKGELIGKGSYGAVYRGMQRNNNRIIAMKEIRLPGVVEQQLRQPEKLAATAASPAGVSSCPVLPASNSVKGESALAKEVAAIKRELTLLKQLNHPNIVRYLNDEVVDGTLRIYMDYVSGGSVTAALKSYGSFEEPQAAALCFQLLQGLAYMHRRGIIHRDLKGDNLLLETSSQLKIADLGTARSICSSTTMTTNIVGTAYFMAPEVLQPNGAAAGTAADIWSVACCVIEMMTGKPPLSDLPNQFTVM…	STE	STE11	STE11-unclassified	270,8	3.9e-78	0,820758869	STE/STE11	partial	STE/STE11	STE	1.1e-76	9.1e-47	1.1e-11	2.6e-34	2.2e-39	1.1e-52	151	529
LinJ.17.0440	MQHLEAAAAAAAANSDGTCSLTGCVCPGKNNKELFSCRPDGVASVYDNHEEDLIDGDAGESGSRTGGLSRERTGTDLLSVKSAGASVRRGKDEVDVAAKGIPLEVRRFQCTKSILAFKEATKNDATPVPAKLVDFIVSLTSSKNGLCTEKEMCDWLVAQMCDRMETGQVWVIGKTSNLLFALLWRGSRNFIESVHASGASLFQVSHLADVIKQTPQGNISGDRLPGSLQPIKHGSAGRKSARSRRKSANIVGGNGAVKPLTACFLEQLKLKGMCSSGAASWLSQGNEALPVHIDPTFDIPEREICFFITNTAYMEALCEYRFRHPALDLVRGEILCDSDDCSVSDSAGQASDFSSCRTTPASWKGLLDDTLELIKTVAATDPSILICPTGVAIATIRLR…	STE	STE11	STE11-unclassified	226,1	1.1e-64	0,853241307	STE/STE11	partial	STE	STE	4.9e-84	2.1e-44	1.7e-20	3.1e-54	3,00E-45	7.7e-54	816	1148
LinJ.17.0550	MPLHKTRINADPQRSPPPAPANHIRSPVGSASSQSLAISPLSTKPVDIPSPERKPNSGVVTGVSISDGGAIWDRRAQCRAPTPPPSSITVERREEAGYGAMVAKGGKASSSLSKATAGRVGSQEDDVEGGDETSSEDEEDEEEDSDEEDDEGEEGGYYDGATSDQEEDDDVDTGDSTSDDEEDEDDASTSASSSSSGSSTAPVEIGSRRTRRKMQSGKKSTQRSLKAAKNTAVPSSASSGAQWCGGPGPAAQPIRTKVSREGDVNVKVIFAARSRHCFRRYVKEVMTRFGFRKATDFDMYCIDQYGDRVDIDTEEDFEQLLDAFTEAMGVVGKDSLVGSPDTHASPPPPSLEPLHHLYGANQSTGSCGMPAVGDGSSMSRHARERAMSFSASQNHTSSF…	STE	STE11	STE11-unclassified	238,5	2,00E-68	0,870888679	STE/STE11	partial	STE/STE11	STE	1.2e-83	4.2e-47	9.9e-15	2.1e-40	1.7e-41	1.4e-58	589	901
LinJ.19.0140	MAAISTKELMEVTLGKKLGAGSFGSVFVGVLPSGNFVAVKILELSDDAPSNTEVEIHRKMVHPNIIRYLYSRIDLESTPKKLYVYLEFVTGGSVTSLMKSLPNGCLPYAVVRVYARHMFQGLEYLHSNQVAHRDIKGDNVLISMDTGTAKLADFDQAKIMNTHGTLRKAATATLAGTPYWMAPEVITDEDGYDPFKADIWSAGCTVAEMITGRAPWTPMPNVMHIMNKLALSTGWPDAVPKDAKELGSQDAYDFLDLCFQRDVSKRPPAATLLKHVFLRV	STE	STE11	STE11-unclassified	237,4	4.2e-68	0,812984365	STE/STE11	partial	STE/STE11	STE	2.1e-76	8.3e-43	9.5e-17	3.6e-36	9.4e-38	1.9e-53	12	279
LinJ.24.1500	MVTTIGNGGGVVATCGQCGTAFQKLSARFCSRCGARRDIPAAAAVTAAAAARKPKPKEAVVSMPPLPSAGKESVSRPPADGAKGTLRPFDLEKLSEKRSSGGGSVAPPPLTEVSASALEFRDPSEATSITTPKRRASLATAAGGVLSSAVDASLTLSDQQRRREQRASSNYVKDGSLTGPPLASMADRDQLEHVLTSSSQEDAAMGGAAGNGVDRSHVPIPPPEQRPPSTFPLSVALVRRDGGRAAVTDGADFKGASVKTAPTAWPAEAQASTSNGGDTEEAIASLRPSAEEEAQYTAWVTLSPDDLTPEMLQTSNASELRQWRKGSLIGRGTYGSVYLGLLPDGSFHAVKCVELGNRKAAADHLGALELVSLSREVNMMHRLRHRNLCTFKGVYFDSE…	STE	STE11	STE11-unclassified	277	5.1e-80	0,877782575	STE/STE11	partial	STE/STE11	STE	3.3e-84	1.4e-53	2.8e-16	6.5e-44	2.3e-37	4.1e-60	320	598
LinJ.25.2070	MEAVVKLNRKLGVGGRGVVYEGFDHARGHFVAIKELAYMEPSVADEDDTELAAILSELAYMREAQHTNLVEYYGARRCAIGIQIIMEYVSGGSLDYVLTRCGPLRENVARAYTRDVLEALHYLHKTMHVCHRDVKPANILITPDGRCKLADFGVAKQVDATTPTRPAHAERGGKGMGKEEEGNSPRHRNGGRQGYLQTAVGTPWYMAPEVINGGVEDDDDGDEDLELGNACAVTIDGDANSGSFSGSFSEDWTSSGLAHTVPDASASPPPLYSSSSYYNPLKSIVKKGRLGARSVGYTTSADIWSVGVTVYEMVTGTKPFGADLTNPSAVLFRIANCAASPPQLPADVHVSAELHSFLDLCFVYDKDLRATAAELLGHPWLGPVRKGGGSGGDNASADE…	STE	STE11	STE11-unclassified	246,1	1,00E-70	0,88240732	STE/STE11	partial	STE/STE11	STE	3.5e-57	1.3e-34	5.4e-09	4.8e-30	7.7e-31	4.7e-40	5	384
LinJ.27.1290	MSSSPSDTHSSAFPDATSVAAAFSRDDFFECPRCHRHCKSRTWFLKHLEACSKSASSSSTHGNTVSGEGSGGSPRTAAFATKVKNHHRHPSRSSATEDVTPLLLESATSTTSSSSATSYSHVHSHKPSGLTHPTGSSGREVAPSHLIEAGLSADTGLSRSSAVGFGGYRDGRRESNNTTPTATSQASPHWPIDDLPIASSASGVGTGAGGSIVANGMSRPTSPSQGSSLYAGSPRGLRAGESCGESGSAHASTAFGRTSAPAAAAASSSFSTAQRDEAEQHRQPARQDSFRLQSDFTWTQYTPSASEEDGDDEALGEHDGSILDHSSRQLLRSLGRVQRGNNPAPREAGTSLCSIGADRLMAPGDADKTPDRWAYEQQLSGKSSHHRSTPPSAAGDVGR…	STE	STE11	STE11-unclassified	271,3	2.7e-78	0,806626751	STE/STE11	partial	STE/STE11	STE	2.1e-75	2.1e-43	2,00E-12	8.2e-33	2.2e-42	1.7e-56	539	793
LinJ.30.0620	MHSRENVGYARPGGVDIDLPTEGSIPISRGCTASRRIVRSLKNPLACVMQLVPLDSGENSRPPHLLSRFNTASIPSEASVSEVRSELCSVAMEEQTEDSTSSFFDHRRLRHGGKVSSSMSRSRASRAGHEIRARMRRSFPSGSSREVEESFLSYSDDPSFYACDSDASSNSAETEGSSHSMSYTAISESVPSCSLTGLTENKYAATGWASRFRKPNVPPPHRESNSFGSIFGSGGIDPYNGASVNAHHQARDSAAADVAVGIAAEPRIAAAVPQRDPPVVVISPSTSSARVNTARTSHVAASTAAQSAPSASVARLCDGGLQFTADNSSAVQGTDRGSPLSNSIDQRPRVQSVKLLERVGRGTFGDVYRAQDLDSGNIIAVKEIIVPHDFTKDVEKQLT…	STE	STE11	STE11-unclassified	276,4	7.9e-80	0,863061075	STE/STE11	partial	STE/STE11	STE	5.2e-78	9.7e-59	2.4e-16	1.7e-43	3.9e-53	5.9e-63	348	617
LinJ.30.3090	MLWADFGPPLHNFSGSDGQAAMGPILFAEATTVHYRGSVYHGLTEEMLQRGGSTFSIQVSIPTFPTNITLVRSIMMSILTSNVRLVDDAGTFVRRMQPAAQGEAAAHAFNHTKAWLTWRRFVKDILSHSEIEVSPNGHAVKVRFASGKWVLPAQTSALIVPCLPFSLFEQLGRLGVQDLPNNCLAGDPFFVSKKSFLQLDEARWNPSQQVLVTGGPISIPLAGTSSTVSDKAELERRLRVMEGYTCLHTRSAFVRGSRWDVRGSVYRFTPHRGGMQTLCYVPYPDTLPFLSVKLMDSYEVAGPEGVSTDPPQVHADLEFSGTIYGTNLTERDTVVITDELCADFTSQNVFFVDLFFSSSSRVSFFGTFHKRGIYHVCYHREGSPMYVLVSTLLVERGAD…	STE	STE11	STE11-unclassified	281,7	2,00E-81	0,883011185	STE/STE11	partial	STE/STE11	STE	8.8e-88	3.3e-51	7.8e-16	6.9e-42	3.2e-48	3.7e-62	1558	1868
LinJ.31.1870	METPLHATLHTEAWASCSKEPRAETLPRLYANKQNVPRASKRAAWLDFLCRVDILWSILFFALLATVGICSAVVTQTIVSAAVLESWRTLHHVHANIIRKRLDQQISAVYNMAADLILLQARYPFQMQSEDTLATLCSILSGYDKDMLLAALSLVSHELRETITCMHGLTDDALTDILFGYVSYNHTVNATNYVDKDTYRFQRPLRMAMEWPPQVRNISNFIDENMNAVPIFALVNELAAGRNPDIDIRNAWRVNPILPHLMELNVPVGMVYGSPTMPVTTPITDYALLHINGSRLLREPDGTHHIGARIALFVNQTLTDADPAIMSNNWGQHFISSVIHTPLVNTSVTYLKASDVRDPLMRAALQHVDLAQLQSEASRSTVGFQHNGAPAMVTAWTYT…	STE	STE11	STE11-unclassified	13,6	2.1e-09	0,705369679	STE/STE11	partial	STE/STE11	STE	1.3e-23	1.9e-09		5.8e-11	1.4e-07	4.3e-18	1052	1351
LinJ.31.1880	MRLQSSRLSSGATAPKQLHRDVPSPGRPVKTRMRCRFAVLKYFLLRVDVSVSIVYLLVLLCVAVPIVVVSQVYLTRMLVASWRTVHNTRVYYITERISISTISVRDIANGFMALNIPGGGSYGDHDLMENLCSSLDNYDKLTRFRALSLVSLETESAISCIHGIPTMDSMRTLTGYFSHDNIINGTYLIDSETYDFVQPPQMVTEWPESARDISAAKTTTYSGVPILELLPAYLDGSVDSVDSRHHWILPTIMPHIICYILPVGYLARGRTDISSVRYTDFTQVLLDGSRMLLDYDFVEAPGLAMAAFINQSLADDDPLVLSNSWGQPSVSNDSIYSIFTTVPVTYLKASNISDPLMRAALQHVDLAALQHEGYRRSVDFEYAGAAAVVTAYAYTTAQG…	STE	STE11	STE11-unclassified	-8,5	6,00E-08	0,636946574	STE/STE11	partial	STE/STE11	STE	2.1e-21	1.8e-07		1.3e-06	1.9e-06	9.6e-14	1038	1347
LinJ.32.0120	MTGRFTRPQWSLATGRHYASSGHSAASSCSTHTLKVNQTESYRPGPDDSGTYSANLRDSPSRTMSNTSVSVSPMDSSSPQEWGRSFRLFNSCRFLTSASGSRQRDGSIGQLYRSTFLHGRQGRGSSVGPEAERPLLGSSMIHQPQSSFFGAFSGQGGRYSFWPPDVNASGVLTAASPYAASNPSAPLSTASPLLGSSRFLGTGISPRGLADGHAVHRVVASCAMGSVVCTVSPGQNELPLAMNALRTHLALRGKTIIQGDAAHPLEIRKGPLIGAGGFAKVFAGVDTVRGELVAIKEIDISGVDDVKALNAIEAEFALLKSLHHPNIVSYSLFEHSKSQKVCRIAMELLAGDSTLHLLQKFGPLTEAVLRIVARSVLRAIRFIHKEGIFHRDIKPANIL…	STE	STE11	STE11-unclassified	232,6	1.2e-66	0,819427108	STE/STE11	partial	STE/STE11	STE	1.7e-77	2.6e-49	1.3e-21	2.7e-42	1.4e-39	1.4e-57	267	532
LinJ.32.0820	MDSTLAKLPATRWDRLMAVLEENEPERAIDAPNILERAKKLNLSDLELFYLLLMRYQDKQPKILMDVVSLYAMMSTWMEWIVQVQRCLDAKKRKMDAGSPSHTATGVPVLMPTSSDFADSGRTFLSCPSSNCTNTPISSNPAYSSENYGNDFGSRPDSATHAARNPVSSTVRGFHDKSGRRSHSTSFHWCFDLGPDWKWDGSLDFLRNGRVLSCLVEEALDRCGKLEVLPDDHRVHPGTPNPITHEILYPSLADIDRVFKGAAEDGATDVVSASRSFSKLNYLSTLDFSRGLQLSRGDKAQPSKALKLIEEQGKNLAAAEQWVRKLNSMCERFLGWEKSAHENRAFFDLCNPDNLVRPLNSDDARLLYRMHWLAVALYRAVKDASIIPAPPRMSFIVCH…	STE	STE11	STE11-unclassified	131,7	2.9e-36	0,768740183	STE/STE11	partial	STE/STE11	STE	8.4e-62	1.2e-32	1.5e-12	7.9e-36	1.3e-33	4.2e-43	854	1138
LinJ.32.0860	MIRNATIPAYIQSSPNHSNHNNMSLSLSLQKQKDANADGEDYADGRRILMHNPLKGHLFSSTSDSSLHSSIGQPEMIAAASSSVQKGSSGAGNRLDTALGFCGEETAQGLVAEQVEGPCDEKHVNLIEVRAIDSDDDPSSLEEQEHQVCCTIPSLPAVAFIMCFGAIIVGLLGFLPFYFVGVQSNAHTTEYLLSEAMKGVASITQNSLAMLPAFVHIVTFNYIKRHNTTLEETNLPQDPDQLLVSLLTVLTRFNEAISYLRFVYEGGLYTNAGYTDPKPTDANQTRKIYGGYSRTHNTVPMLEMYNESVTAVEPPNVLGYFDFHREVTLPEGAMNQIVKTWVADPQNNTRWLLASDNTTPTYFNFVMPFTVNGSLGYFAAGSSSDTIIEETTTLVSFLR…	STE	STE11	STE11-unclassified	185,2	2.3e-52	0,828495156	STE/STE11	partial	STE/STE11	STE	1.8e-69	4.6e-37	1.5e-15	5,00E-29	1.2e-35	4.4e-48	1098	1362
LinJ.33.1490	MLSCTSNLSSDAAAASEPPPSPRPRTPGPPIVASASHSSMPSMAATQIVSRGGSPTPPLTTDVDIRGPFLLYGPSGRLLSRYEPSDLWGLLISEHTTLNCTYAQTTVRVGRAGGCDTVLSDPRVSSTHFTISLELEPYGNSDHRNHWRGSGVGGGDHEIPLLLRRSPEGSPVHTRGMHTNASDAIASGAGVPKSAASGGLTSSSSLCSVAAAEKGLNKDGRSDARALSETTLPGWRVSRVSLTDCSANGTYVNDVLVGRGKCCDLHYGDDISIVRVPEKKRPRRGSTTPTDLSSEEDETQQESENEVACFAQSERGAELRRGTVAAPSSSAHHVAPSSRDALAGGGAARMGTEANEEGSSPSGDDPRVTQMFTALLSTLSTEHTYVERFCFHLYHAEEV…	STE	STE11	STE11-unclassified	192,7	1.3e-54	0,816340041	STE/STE11	partial	STE/STE11		1.3e-37	3.2e-30	1.2e-05	8,00E-38	7.1e-22	1.8e-44	648	1234
LinJ.36.0970	MPSSSSVTQPEPEATQGIELPACARKPRDPDFEAPASLHAQSKESNPLVLAPPPCPIICPEHERKMRRTSKSCIVPPPRQRQFMGDVVGLKVPDLVTGWKLPRKSSAHRCFLAAGGDVTVEPQPSSLAGANTKCPVRVPACAGSPTCGPRGENGVLIVSQDDRPAGLVNSRRRYSKESKPAVNGEDGVLLSEYEEDSADAAVRQTVARVRSKNCVLLIVLLVIIIVLAVAGGVGVGFVNKHYTTLTHRMYLESGERIVLNSSVMLLKNYHETLRADARHLLSFVRSSMIGRKPESIAVVQSTLYLPFFEAWSTWLFSSNVPSTHSIYVSMCGEPLANTVDCPFMALTIVCMPNVLQAACFYMHSDEVDRSRMIVNRIEVNESGIPRIGAFYKYVPLKVN…	STE	STE11	STE11-unclassified	199,7	9.7e-57	0,865017344	STE/STE11	partial	STE/STE11	STE	8.7e-69	2.8e-40	4.2e-14	6.2e-36	4,00E-34	5.8e-48	1303	1563
LinJ.36.3870	MSGASVRIPIEKYDIHDVFFSLSVLRKLPEYTRELEEGSSETLYRIIHSSICAARWYYRRYSRYGEFVHLLNTYAECIAVKSSNSALRVAELLAARTSQLHTPQLWQRLPLPIAASLLFAVICCTATVILIGIGEDCCRKADVAALILSCVSVLCLCALFPLIYASQRRRGYKGQERLVDRMVRMACDNAQSQNSFYNPLSDRIELTERVIVEDADAFLVDADIAHRNRRAIAMLLTEATEDEGSVVLRSRGLPPAMIGLNAIYRHTIIIMTDFDGKVVMWSDGAATCFGFSARDVEGNNIISLLYGERSVELYATMTEAAEKNLDLSEKVLTVAHMGLGTVSISATVVVSREAKSNQPVGFTLIGSVRSDELSQTQAVLHSFFVAELSQLSVKDSQFR…	STE	STE11	STE11-unclassified	234,5	3.2e-67	0,796400445	STE/STE11	partial	STE/STE11	STE	3.8e-61	7.2e-48	6.3e-16	1.7e-36	7.5e-42	5.1e-52	693	965
LinJ.26.1710	MLAHPILASEDDEEYVIRVIFCLPALLDAYFDAVETICAEPSPPPESKTRADILHLTIQQRLLILGRVPPSTFRHFDEVSGTETEDKELPKLIDQLRHVFLENKVDIGPQALLWRKRSLSLARECSDHMNRCRVRFSLGRKVRRELVAFGSAPYAFSMISFGLIVIFSCSALVIIPALQAPLASGLAVGCVACVLLVLSASLVSFNFFTAVRSLHILYSQLFHEYLIAGGSPSDILLNSLQEPCFKPRGKDGPRDSGTKRLEMGRETKTGYYTIPYGGENRIGYIEGKQLNAQVVMIAFDSNYQITWWNNAAEVMTGFLQDGCIGKPLNELVQCFNDEDVCSLIKNTRRGNLLKIKLRSLTAAPTTLSTVVAPILNCDSKPIGNVLICANSLDNLREYR…	STE	STE11	STE11-unclassified	242,8	1,00E-69	0,844174606		unclassified	STE/STE11	STE	6.6e-67	5.2e-46	5.6e-21	6.6e-47	1.8e-39	2.5e-55	739	998
LinJ.35.3220	MAHLDSDAITPHSPRSQPRILAGHIGEEKDAIDRDGMQPGGDVGNGAASILRRRWMYDGGRKIAPFLSARHTHQESKEKVEIGGDSSTVVVRPNVIAATPRENRSPLDRAITPPSPLQLLPKTILPASVVASTSLARQHGVRGNVRPVDEASTYNDEQANPEEHSSPSCSIIASSSSGGGDFSLEADNDAQLSNAPCHAPLGRRLTQLELPFPQVTLSSLLQSNQSTSADGVDTSAGSQDTRLSSKRSTASRRCYVPGRASRLHSNTLVSEGGGGMLSALFSNTSRATTQASEVTTRAPNESLHGLDTSYMRASLLSLSSETESASEGTSLTPVQQHDESITYRSSLPPPPPPPPVRTRTFTLAEATENAAHAAAKHSSTRLTPSALMTPPLMAVEPRS…	STE	STE11		145,7	1.7e-40	0,795925618		unclassified	STE/STE11	STE	1.5e-60	2.1e-40	3.3e-10	1.4e-24	3.6e-33	5.2e-44	1584	1874
LinJ.08.0670	MPRHSRHSMGLTLLAAPRATPPMKAAAGVSPMKTPAAHEQEVPMHPPEGRHQPLSSRCSSSPAWLRKVKHVGTAARNVLCRLDICWAVFYFVFLVCVGSVSSSISYRLVSRSLIEAGRSLHENRITTVNKLIDQSMDRVDDMAGGLLTLYMKTQFLMQSEKTLSVLCALLERYDEARNYRAFSVISLEQLEMISCWRGSAEADAGGPLIGAISLNHTVNATYYVNRSNYMLNRPLQVSAVIPEGNGTVAALVSNYAASELIEYTQAYYKGSIDSVDIRLRWLQPSSHPHLIYYNYPAGLIYRSLKLPTNVSITDCTQVHIDGARLALNTIGEAKSGFLLAVFINQSLADADPLIMSNNWGQQTVHDNIIFPFSEHAPTAYLKSSNVSHPLMREALKHVD…	STE	STE11		4,4	8.3e-09	0,684287568		unclassified	STE/STE11	STE	2.7e-23	3.6e-09		4.9e-14	1.8e-09	3,00E-22	1044	1347
LinJ.16.0310	MMKPSALDRIHVREDDPKELFEIVESVGIGNFGVVLKARNRATDDIVAIKQVPLSDTDKEDLDTIVKEVEILQECDHPNIVRFYGTYHSMGVLWIVMEYCEGGSVDTAYDLLRRPLSEPLIAYVCRQTLLGLRYLHERHVIHRDIKGSNLLLTKNGQVKLADFGVSTELKHTLSRRNSFIGTALWMAPEALTEKDYDSRADMWSLGITTIELAEGQPPYLGMHIARAVFFIPLNDPPTLQAKERWSPQMNMFIRRLLTKDKELRPSAATMLMDPFVDPSAVASQEEMAAVVEQLLTRRRSMDERRDGNNKGSNTSAMTIVTRTSSVVGAIEGAGEEEGEGVAAIPTDEAAAQWIDEHVAPQRRASPAAGRVVARGGGGAVAAGAAAGDRGAPLGGRLML…	STE	STE20	MST	294,1	3.6e-85	0,882726424	STE/STE20/MST	full	STE/STE20/MST	STE	2.4e-72	2.2e-50	3.4e-18	3.4e-46	1.8e-49	1.3e-66	15	278
LinJ.19.1640	MSARRSRLRRVRWLPHQRIVVLKEVDLWAEDCVTEGVDVVAERLWRMRMDASRNGRAQYLAEYLALHVDSSRHYQWLLSNYGPSLRDVLLTSSLTPFTEERCKGVLRRVLLALDQLHRVSMYVHADVSLGNVLTSPSSCDDVVLGDLESVSPIGAVPRGCLGSYLFMAPERLVDGALPLAPHDDIWAFGIVCYNLLTWDVTHPWCALGTESDHSENYWAFLDLMSKAKDVPPCQLLLQSPLSRCSKEALTFVAVCLSWDPACRPSAAELLQHSWMLSP	STE	STE20	YSK	-13,3	1.2e-07	0,621206086		unclassified	STE/STE20/YSK	STE	1,00E-27	2.6e-16		4.4e-16	0.0032	1.2e-20	1	276
LinJ.29.2430	MKNRPALALDAAVVEKFQQDSKSYQINSNNSLQFRAFLFNEAGMYTKDGRELPSTVKKDDIDYSSKRNVGAGASGDVFFARLKNGTSIALKRIPISSKAHRDEVDRELQVFMARGDSPYVMNNYGAFWDAEDDAIVIPMEWMPYTVKDLGLFWGGLNEALLKAVFFQVVSGLVYLHDVKRVLHRDLKPSNLLISETGHVKIADFGVSRLIQTLAVSSTYVGTMCFMAPERLEQGMYGFSSDVWSLGLTMIGAVTGKNPWAPPEEMNLYQLLGKMANGSTPTLPKSGAFSDDVKDFVKQCLERDPDTRPTCAELLQHRFFDGVTTESAVAMVKMAVEQMTRLINNNAQKEKEVTRSQESLEKDVKAQLDKMVL	STE	STE7	MKK1	206,6	8,00E-59	0,863727312	STE/STE7/MEK1	partial	STE/STE7/MKK1	STE	5.5e-65	9.7e-41	2.8e-10	4,00E-30	1.5e-37	1.3e-53	62	332
LinJ.24.2410	MPPKRPQALEKLHVAPHDKAVSITDTMTLVVKGEGGVEMRVKQTGIAQGPGSSSASGQPKSDAVMNKIKFEDLRIGSELGKGSQGKVRVAQHKITGEKYAMKYIAFDGDSDDMRSALEAELRQVAAVKHHNIVSSYEAFFRDGRLYVVLEYMDCGTMNNLIDRHPEGFSEDMLAYIARELFKGLEFLHHLNMIHRDIKPANVLANTKGEIKISDFGVAKTLSGGDLQTLSAQGSVPYMSPERIQSKPYSFNSDIWSAGLTIAECAFREYPFASLKPKVFELCQAIASGTAKINWDDRETKFSDEFKEFIELCLRPEATRPSATEMLSHSLIQKASNVNPLEAGRWMSPKK	STE	STE7	MKK4	225,1	2.2e-64	0,863308187	STE/STE7/STE7-UNCLASSIFIED	full	STE/STE7/MKK4	STE	5.3e-67	2.6e-47	1.8e-12	2.4e-39	6.2e-47	2.7e-60	61	337
LinJ.07.0410	MSGSQLHSATAAATMTSTAVSSASAEPSPPTGSSSTAIMSSSLTALAQQQQRLLVSSLLPCDGPLQYVDPTADGLPGTSPSCSEEHNSCTRPDAAQQDRAVSMRVPHATAHERSEHASNDPGPSPPFLPAAEERLTGRSPDAADATSHLDHDGAADCATSSSSTATASTISMHITETCVLKDTLPAPPMQDQSSSEGGVDATAARYSSSPLVNAGSDATLTMTGMRSATPSSPLKAQSNSLQPKESAKVAIDAVSRGSAGQQPSASGGLTTMMTTATSTNTTTAARGLPRTMLPDTLSACTTMKGSETLSSQAGSLMLPLSDGTPPSCSMKAATAALSGPRREKRRPPSLFSSSPATTSLTVATRPVLITPAVSRQEDRSLTTSVTQTASSVSQTNQPL…	STE	STE7		154,7	3.3e-43	0,833400963	STE/STE7	partial	STE/STE7		1.8e-21	1.6e-12	9.8e-07	4.5e-14	1.2e-11	2.1e-30	1218	1830
LinJ.34.1840	MPPKLKPLPAKKSTLPPELPEESDELTVGNIRVGPRGVEFTGEGDLQVRRPDLNFENLKRVRQLGQGTQGNVSMYVTADKSVFAVKKITIPVTLDTRTRQTVAAELRNIFSAQSNEYTVNLYNAFYRNRALRLVMEYMDWGNIDELIAEKVKIPPTVCGYIASQMLHALAVLHTKSNIVTEPNQHKSLRQIHRDIKPANVLLSTTGCVKLADFGIATSAETIGVNSFVGTATYMSPERIQGRRYSTPSDIWSVGVVVAQMLLGHYPFSSVSKGFMALLREINSVEKYPLMDETGCSQETQDFIDSCLRQDPDDRSSAFELLESPWIKYCEEHGKAEMVALLASLGDRNRQYREDDALQAASRETSSLSLPRDTSETCKADNPLGM	STE	STE7		191,2	3.6e-54	0,793448905	STE/STE7	partial	STE/STE7/MEK1	STE	6.2e-61	1,00E-44	1.1e-09	2.5e-33	5.9e-47	3.5e-54	55	328
LinJ.36.0920	MSRLKINLDAIERDGASATEGFCADGVRIGSLLVSSEGVRDNQGNSCVLSLSDLEVVPETEGGFLGKGSSGSVRRAVHRGSNKVVALKEIKVTGQTHINEIRRELETLHAGDFATPYLVGFYGAFAHEGSVFIAMEAMDGSLHELYKPVPPPVLASITRQMLKGLTYLHRTRHLIHRDLKPSNVLYNSRTGDIKISDFGVSSNLECTKADAHSFVGTVTYMSPERLRGEYYSYGADIWSLGLVVAELAVGVCPYAGLRGGSSEARFWALLQHLNGDGAALELPPEMDSDLADFISACVVKSPDRRPTCTELLRHPFILRHTAAAPEAEAQPFSTTTSTAPAPGGLFSPLNRASPVAGSAVPLASEGSILKATSPSRAAAAPLPLPSPLERHDGETDADV…	STE	STE7	MKK5	231,1	3.4e-66	0,868295766	STE/STE7	partial	STE/STE7	STE	3.6e-66	1.4e-41	2.8e-18	5.2e-39	4.1e-40	2.3e-53	59	350
LinJ.11.0560	MSIAFVGVSAVPPLERQKQRLANMDPSVYAVFEECRYKSLLAICHLARIIDAAMRGLDESTQVPASQPCEDTSHHDCALRSAANADREEPVGRPIADPTISRGSNEDLPLFIPLMDDNSDVSFCSMLHVEAESSSNASGLGYLSENAAKERSKQSTDMKATSHAALGNRERDVALFPHLNGHWECGIFGGKRVYIDTGGLYLGRGATALVYEGWMVVTDAMDGSEVCLAKVPVAIKEVTYNAKDRRLHDLYELAVNLRLNMVHPGIVHSYYAGTYMPRLAGFRSAEKAMVYAHLVLARSVTGSVADVLKRSGPFPESEIKRCMTEILSALQCVHEDHNCVHNDVKPHNILIFDDSSAYYAEFKYQIIDLTDIAPATPIEDVLRDLAAERKQQQNIFSER…	STE	STE7	STE7-unclassified	68	4.2e-17	0,691566827		unclassified	STE/STE7	STE	8.1e-46	2.5e-20	9.5e-09	1.4e-25	4.5e-21	1.1e-25	196	573
LinJ.32.1080	MRAKRPLRKSGPCFDLAGLMDHAAPELQVQQKNEQELNKFFIDVDDNTVSPMITTGPSFCATNTAGLSSNNSTVELTAREMAGTGSSASVEKRTMVSSQNEAKFIHVNDTNIFVLIDGISMFVEGKSTFTGTEDARLLVERLRQKKLARSVDTVQEAILNIQMSADHCDRKETAPVVSAVPSGSPVVPAEASPRQSTANTLPTSVPPLQSAVAPTALPVPLPPPQPVPIANPWASLFEDAKVPSGSPLFRSFKAKSLGSTSSHGFPPVHSTLLCESAETGATPSSPATTISPVTVTTPTSALSPTTGFNASSRLTHSVSFPSLRHQDSSSSLLSATSGAGHRHGGHASRGAAARRTKQISAEEIGHSNCSLDMDEVAVEAMIGKGTQGTVFRVRLDGKL…	STE	STE7-LIKE		116,2	1.3e-31	0,756398164	STE	partial	STE/STE7-LIKE	STE	4.7e-39	1.9e-27	0.00029	1.4e-19	1.8e-16	2.6e-28	376	739
LinJ.35.4050	MPDAQSASPGSVYSGGVPPMVWIQREQQRIPLQFSATGSPNLDGTRLREEGNEAFKAGRYHEAIRYYTQAIEVDPDSEFLYTNRSFAYFNIKEFEKSAADAAKAVEINANFFKGHYRLGLAQMSLNDFGHAMESLRKAWALAPSENKEAIRVAMAKCESKMARAPVTPLLMSPGDSSSVPYTETGVSSRSSWPTAPARPTDAQSALGSTSVDFCELEAGIRRAATLRDQAAKYAETYKAQDAIVECSKRSDKIKSLMSIATSSELSALSKEADEKQSQLRRAVRDQDSNAYHKARCDRDATLNKLWDTAAQAGMAIAQLKKIAKEEQNFFSRFGPASNRTLSNVPTEGTSDTLTAVTTPVAAESPPASAPIPPNEAPTDAGAPGTSLSRASCISPGSST…	STE	STE-unique		196	1.2e-55	0,808688627	STE	partial	STE/STE-unique	STE	2.5e-53	3.5e-37	1.3e-08	6.6e-34	6.6e-34	4.1e-48	642	930
LinJ.08.0530	MGTSRVHSTSGTAGARWNSISLGPRSIAGSTRGPHGLQCRRGFRVLHFLLACAIALHAVTAPLSTCYAYIRHAAAPPSITAETPAAPSLIRPNGLPPAAPAAPWRTLNESLLPYPVFYPAIALLNNSILLLGGCATATCATPVGASGTRVAASRHRASAATSVTSPYHERLLSLNVDKGNITTLPQLTLPSGLGFAGRYAAVTLTDSVYVARSCTMSTQSPAEVASMTAEELQAMQAAYAPVVAFYPEGTAHASTRVGGPDPPPAVNLTYFKVPADRVRVNASCTALATENKLLIIGGFLLSGKRVTASVDSFNVVTRKYDADVAFLTAPVLQPSVATSTGFAAVAGGWTYEADTTASATREARALQEESRVRRSSRVAVSGEPLHLVQELATPPGKSS…	unclassified			-45	1.6e-05	0,625980127		unclassified		subthreshold	0.00049	0.09		0.0046	0.26	1.7e-06
